# Supplementary material for: DNA copy number changes in high-grade malignant peripheral nerve sheath tumors by array CGH
Source: Mol Cancer. 2008 Jun 3;7:48. doi: 10.1186/1476-4598-7-48 (PMC2442610; doi:10.1186/1476-4598-7-48)
Supplement: Additional file 2 — Identification of minimal recurrent regions in MPNSTs using ACE. [file 1476-4598-7-48-S2.xls]

## Sheet: MPNSTs
Supplementary Table 1. Identification of minimal recurrent regions in MPNSTs using ACE (FDR= 0.0000) (Kresse et al.)
Orange areas indicate increased DNA copy number detected by ACE and green areas decreased DNA copy number
Bold numbers indicate high-level amplification (log2 > 1) or homozygous deletion (< -1)
Red triangels indicate missing values imputed via a K-Nearest Neighbor algorithm normalization using SAM
Minimal recurrent regions are defined in black frames
CloneID	Chromosome	Start position (bp)	End position (bp)	MPNST1	MPNST2	MPNST5	MPNST7	MPNST8x	MPNST9x	MPNST13
RP4-785P20	1	3247818	3388389	-0.068605	-0.418084	0.106125	-0.770822	0.74978	-0.11568	0.523991
RP1-37J18	1	4487200	4618626	-0.056602	-0.19517	-0.031531	-0.742268	0.395199	-0.263943	0.450633
RP11-49J3	1	5877818	6054509	-0.092615	-0.141214	0.067243	-0.566636	0.339291	-0.2031	0.387399
RP3-438L4	1	7071572	7158671	-0.052651	-0.088357	-0.00221	-0.703971	0.127013	-0.239562	0.464589
RP11-338N10	1	7653186	7719107	-0.009657	0.041991	0.070785	-0.609387	0.355895	-0.153428	0.280104
RP11-484P7	1	9095616	9096340	-0.086173	-0.04591	0.135791	-0.46988	0.535218	-0.046024	0.320499
RP3-510D11	1	9146801	9275949	-0.139512	-0.083078	0.108753	-0.431277	0.569965	-0.163541	0.314058
RP4-575L21	1	10087261	10181682	-0.026271	0.111889	0.115962	-0.293059	0.445905	0.02412	0.109452
RP4-635E18	1	10997976	11110744	-0.118349	0.072767	0.079723	0.249113	0.513632	-0.083328	0.246015
RP4-539L13	1	11494886	11630670	-0.197591	-0.249188	0.096874	-0.599921	0.462848	-0.160242	0.508984
RP11-196P5	1	11777407	11943928	-0.15646	0.087626	0.181344	0.262589	0.394493	0.023805	-0.026116
RP4-636F13	1	12362852	12417597	-0.062322	-0.014386	-1.9e-05	0.188112	0.306569	-0.177978	-0.248264
RP11-285P3	1	14486430	14563619	-0.009362	-0.054067	0.009301	0.00586812	0.489809	0.313185	-0.204945
RP4-560M15	1	15323047	15354151	-0.152446	-0.000904	0.097874	0.172779	0.581722	0.238542	-0.198717
RP11-430L17	1	16386491	16511439	-0.015665	0.086869	-0.105598	0.206342	0.292876	0.348333	-0.142985
RP11-45I3	1	16532955	16679672	-0.126758	-0.094114	0.265386	-0.083662	-0.067873	0.076926	-0.210719
RP1-37C10	1	17012791	17229287	-0.161423	-0.116645	0.118208	-0.499831	0.616376	0.175381	-0.176055
RP11-174G17	1	18127844	18243134	-0.02884	-0.239933	-0.000981	-0.064907	0.511993	0.173372	-0.03192
RP4-540O3	1	19057195	19131431	-0.108578	-0.173861	0.075174	-0.793128	0.586913	0.14597	-0.117016
RP4-745E8	1	20352768	20433534	-0.16897	-0.162727	0.067645	0.062985	0.664497	0.144103	0.404228
RP11-132G19	1	21794665	21969826	-0.02421	0.0761855	0.103719	0.0625728	0.54211	0.230765	0.230897
RP1-184J9	1	23083255	23184205	0.086237	0.009319	0.06563	0.381751	0.540273	0.231511	0.162298
RP11-509F14	1	24369882	24379343	-0.155184	-0.138036	0.048649	-0.534858	0.341591	-0.102028	0.352378
RP11-304H10	1	24471728	24654478	-0.166928	-0.088882	0.113125	-0.504202	0.488671	-0.02757	0.296685
RP3-398I9	1	24936748	25031988	-0.144897	-0.041882	0.136745	-0.551824	0.47367	-0.198332	0.342384
RP4-633N17	1	27043076	27164085	-0.159382	-0.141011	0.14266	-0.495529	0.690813	-0.148932	0.364902
RP1-144C9	1	27386878	27464199	-0.023696	0.124467	0.13537	-0.473488	0.561785	0.009999	0.221256
RP1-159A19	1	27539867	27665153	-0.00152	-0.140621	0.148515	-0.121048	0.996384	-0.008355	0.487885
RP4-669K10	1	28647633	28783452	-0.135216	0.181842	0.154474	-0.188921	0.368295	0.014403	0.145622
RP3-437I16	1	29429151	29549535	-0.166574	-0.006579	0.135474	-0.54411	0.395658	-0.177336	0.293333
RP5-893G23	1	30208785	30298043	-0.083173	-0.090343	0.217895	-0.51183	0.486083	-0.150119	0.342788
RP11-84A19	1	31882264	32006676	-0.082726	-0.021538	0.09297	-0.30948	0.28209	-0.065335	0.063737
RP11-277A4	1	32171520	32245466	-0.146436	-0.043492	0.024532	-0.678867	0.453082	-0.174026	0.109833
RP4-561P1	1	34048582	34150474	-0.053817	-0.078462	0.088231	-0.74094	0.381717	-0.188976	0.203463
RP11-327P22	1	34821918	34842570	-0.018497	-0.166249	0.029392	-0.897863	0.502249	-0.263107	0.285135
RP4-731G4	1	36500766	36639704	-0.153817	0.133422	0.08015	-0.477111	0.385306	-0.111234	-0.032996
RP5-1090M5	1	37062612	37195851	-0.029523	-0.064233	0.122477	-0.694994	0.557387	-0.209687	0.121056
RP4-783C10	1	37814118	37948278	-0.061858	-0.107986	0.04947	-0.65377	0.429932	-0.177252	0.189304
RP5-884C9	1	38160334	38275947	-0.108248	-0.076541	0.03662	-0.715327	0.545497	-0.197418	0.231162
RP11-113D13	1	39204381	39347312	0.00242	0.041736	0.086675	-0.483729	0.451664	-0.006516	0.008657
RP1-118J21	1	39894236	40060731	-0.175529	-0.050867	-0.027223	-0.413407	0.452181	0.149557	0.122333
RP4-739H11	1	40727078	40857027	0.021788	0.002541	0.074761	-0.649329	0.111863	-0.078556	0.087506
RP11-342M1	1	42946622	43028325	-0.064847	-0.084227	0.075407	-0.545773	0.680118	-0.070222	0.057896
RP11-184I16	1	43817431	43959296	0.067887	-0.052942	0.016295	-0.735444	0.943709	-0.112691	0.098919
RP11-182I23	1	44418884	44505311	0.043291	0.158242	0.154513	-0.230996	0.900468	-0.145595	0.162878
RP11-420M12	1	45245371	45419546	-0.039171	0.232135	0.124937	0.139007	0.329489	0.066892	-0.095026
RP4-534D1	1	45420659	45520445	-0.12156	0.133365	0.17519	-0.29075	0.327357	0.06353	-0.037003
RP11-322N21	1	46321912	46409145	-0.130085	0.000692	0.076651	-0.496573	0.370343	-0.023848	-0.030126
RP11-8J9	1	46823998	46981370	-0.091963	-0.030844	0.033507	-0.586426	0.341361	-0.072966	0.097897
RP11-330M19	1	47941733	48142100	0.075631	0.020346	0.093631	-0.324987	0.614805	-0.121421	0.100653
RP11-428D12	1	48856742	49042441	0.085847	-0.087138	-0.016261	-0.784125	0.458735	-0.120564	0.141426
RP5-1013G21	1	50282497	50399188	0.040337	-0.043606	0.061171	-0.658569	0.524455	-0.086759	0.055984
RP1-86A18	1	50534022	50742213	-0.136499	0.057928	0.10147	-0.345059	0.369453	-0.019801	-0.157402
RP11-253A20	1	51595422	51737091	-0.03944	0.077064	-0.042299	-0.42487	0.403913	0.311599	-0.053836
RP4-631H13	1	53016844	53133079	-0.032386	0.031875	0.125646	-0.414186	-0.006955	0.038752	-0.046505
RP11-117D22	1	53504116	53571552	-0.0299878	-0.054735	0.102731	-0.616364	0.222825	-0.18187	0.08771
RP11-243A18	1	53742026	53925764	-0.112369	0.007638	0.143311	-0.537812	-0.041492	-0.058656	0.123867
RP5-1043G4	1	54833826	54962981	-0.067462	-0.154636	0.07865	-0.76003	0.038773	-0.120148	0.150343
RP5-1070D5	1	55615392	55630414	0.042204	0.031147	0.143307	-0.569567	-0.052555	-0.071417	-0.002011
RP4-710M16	1	56535110	56663777	-0.00749	-0.012972	0.132521	-0.563096	0.770534	-0.045842	0.030244
RP11-342F23	1	58679912	58729874	0.076965	-0.000823	0.076257	-0.624742	0.446725	-0.036536	0.022428
RP11-37M11	1	59878796	60021088	0.072714	0.04178	0.069452	-0.584832	0.467436	0.011793	-0.004825
RP4-668G5	1	60983979	61130693	0.001964	0.007616	0.083464	-0.606478	0.481713	-0.035203	0.009927
RP4-662P1	1	62070630	62213855	-0.075448	0.115391	0.144453	-0.171039	-0.076288	0.128622	-0.164654
RP11-5P4	1	63134959	63313989	0.021382	-0.001867	0.019376	-0.597033	-0.018536	-0.078047	-0.020746
RP4-537F10	1	64146118	64243351	0.055459	-0.00165	0.125422	-0.542254	0.00809	0.027457	0.00856
RP4-700A9	1	65310790	65399845	-0.053741	-0.011576	0.040802	-0.550007	0.232634	-0.00062	0.037045
RP4-759M20	1	66616707	66745201	0.081008	0.042822	0.036355	-0.54688	0.005892	-0.004045	-0.048175
RP4-547N15	1	67178937	67310181	0.036749	0.031785	0.124678	-0.517721	-0.015719	0.015752	-0.033528
RP5-1033K19	1	68549278	68652416	0.170359	0.004558	0.01326	-0.577456	-0.010129	-0.018737	-0.010083
RP11-412F21	1	69155017	69303873	0.03211	0.008879	0.017406	-0.454223	0.082884	-0.042863	0.008731
RP5-944F13	1	69815163	69928677	0.104151	-0.096926	0.009554	-0.558321	-0.100275	-0.043832	-0.051676
RP5-1006B11	1	70656922	70754146	-0.065959	-0.103985	0.043716	-0.579396	-0.021103	-0.073461	-0.004284
RP11-175G14	1	71866996	71984946	0.175729	0.106961	0.048594	-0.334893	-0.113548	0.023527	-0.146415
RP11-261J10	1	72752556	72923372	0.099633	-0.008119	-0.050786	-0.500647	-0.06839	-0.134428	-0.050935
RP4-716B13	1	73565283	73703767	0.204973	0.061339	-0.020424	-0.354584	0.065666	0.113003	-0.038883
RP11-250D8	1	74414342	74442537	0.130304	0.001889	-0.050097	-0.503923	-0.094949	-0.04703	-0.014581
RP11-25F16	1	75174135	75328276	0.170544	-0.012549	-0.028935	-0.470862	-0.021649	-0.025719	-0.034624
RP5-963M5	1	76580261	76679882	0.09174	-0.068942	0.034332	-0.60676	0.00317	-0.006268	0.029014
RP11-306I4	1	77754847	77820126	0.116893	0.041124	0.074554	-0.459775	0.008692	0.063373	-0.138742
RP11-143H12	1	78893231	79075158	0.195244	-0.045045	0.025676	-0.622887	-0.11037	-0.094035	0.005078
RP4-653E17	1	81782213	81837885	0.054797	-0.072613	-0.016634	0.212824	0.00199778	-0.032228	0.100098
RP11-398N17	1	82443800	82542779	0.323523	-0.09251	-0.006959	0.103117	0.108409	-0.082283	0.084214
RP11-338F23	1	83433921	83617927	0.082802	-0.150114	-0.024237	0.323401	0.150895	0.115284	0.135836
RP11-118B23	1	84667460	84793024	0.075147	-0.03692	0.032619	0.212361	-0.014134	-0.033249	0.009561
RP4-604P14	1	84904261	85046841	0.022174	-0.073925	0.001884	0.314898	0.119219	-0.085413	0.133787
RP4-722L13	1	85851763	85878765	-0.023051	-0.027988	0.008524	0.345644	0.0521215	-0.068893	-0.025809
RP4-612B15	1	86858143	86985962	-0.003891	-0.041824	-0.01427	-0.490273	-0.137392	-0.088858	0.060091
RP5-1043L3	1	87387995	87489834	0.089236	-0.160694	0.082176	-0.594627	0.092512	-0.151268	0.121277
RP11-427B20	1	88566294	88674564	0.264511	-0.05842	0.026807	-0.596787	-0.003568	-0.006614	-0.028306
RP11-413E1	1	89775732	89960913	0.078521	-0.044081	0.012198	-0.564415	-0.034504	-0.010074	-0.031026
RP11-298P9	1	90286242	90386449	0.015671	-0.068818	0.00146	-0.619921	-0.003929	-0.090942	0.055695
RP4-665J23	1	91006880	91114643	-0.014635	0.029234	0.061626	-0.374878	-0.079341	-0.000128	-0.092625
RP4-621B10	1	92229175	92371900	-0.055579	0.025669	0.044853	-0.398754	0.121343	-0.04238	-0.056635
RP5-1033H22	1	93707742	93849759	-0.074813	-0.055809	0.066177	-0.494891	0.029806	-0.062532	0.027342
RP11-366L18	1	94576578	94672578	0.143806	-0.060594	0.069865	-0.509184	0.034576	0.053456	-0.060738
RP11-14O19	1	95447402	95625390	0.130524	-0.197858	0.02911	-0.750241	-0.035635	-0.018553	0.054167
RP11-146P11	1	95695648	95868695	0.101544	-0.053735	0.031882	-0.577583	-0.161244	0.002994	0.013739
RP11-122C9	1	96807528	96994905	0.113069	-0.024637	0.037406	-0.482516	0.026253	-0.016612	-0.085226
RP11-128G13	1	97831946	97942945	0.19432	-0.019702	0.024472	-0.533974	-0.151504	-0.014758	-0.119117
RP11-17C2	1	98620762	98779279	0.187961	-0.142476	-0.025664	-0.685138	-0.019816	-0.085803	0.056955
RP11-260K3	1	99610213	99775250	0.061016	-0.050688	0.079103	-0.506369	-0.017378	0.057584	0.0594
RP4-549L20	1	101014775	101146543	0.113637	-0.07628	-0.048423	-0.493468	-0.086662	-0.060534	0.017862
RP11-421L21	1	101160094	101352697	0.13484	-0.151592	-0.055073	-0.57028	-0.111966	-0.095172	0.071288
RP11-202K23	1	102305739	102446359	0.1802	-0.0544155	-0.113591	-0.551416	-0.050311	-0.065757	0.017852
RP11-118G19	1	105378829	105542350	0.054249	0.059462	-0.087684	0.340617	-0.031506	0.057469	0.016047
RP11-90H3	1	106012889	106171905	0.065503	-0.078055	-0.127241	-0.480961	-0.15289	-0.132261	0.069079
RP5-916A15	1	106670368	106794970	-0.096145	0.029003	-0.019564	-0.22013	-0.212319	-0.059625	-0.008998
RP5-1077K16	1	107296826	107389118	0.027064	0.011623	-0.036057	-0.458037	-0.247969	-0.096919	0.122863
RP11-28P8	1	108240534	108423486	0.023507	-0.076435	-0.069864	-0.588915	-0.107291	-0.054657	0.101709
RP4-667F15	1	109362443	109408299	-0.109713	-0.038298	-0.008486	-0.510128	0.0809778	-0.058974	0.050747
RP5-831G13	1	109726608	109795611	-0.053801	0.040678	0.0678	-0.426759	0.054625	-0.067438	-0.017531
RP11-284N8	1	110807795	111000976	0.08024	-0.0444103	0.045265	0.0120027	0.107396	-0.074476	0.135314
RP11-88H9	1	112222085	112391683	0.013991	-0.071884	0.028546	-0.593321	-0.073168	0.226706	0.139401
RP4-770C6	1	112771847	112871186	-0.021826	-0.023936	0.101653	0.322327	0.136659	0.322844	0.044196
RP11-31F15	1	113215388	113284270	-0.162093	0.066692	0.043234	0.322842	-0.013908	0.260556	-0.107349
RP5-1037B23	1	114319498	114433595	-0.052348	-0.0212	0.066823	-0.749602	0.022198	0.204671	0.122851
RP4-663N10	1	115570964	115748029	-0.010405	0.058439	0.071305	-0.526085	0.066043	0.278629	0.196263
RP4-787H6	1	116491003	116618053	-0.019499	-0.040276	0.026162	-0.606703	0.005878	-0.15664	0.316285
RP11-27K13	1	117190759	117317605	0.055441	-0.072405	0.004075	-0.60797	-0.062216	-0.221408	0.06657
RP11-13A12	1	118301428	118302187	0.122926	0.029117	0.040143	-0.363694	-0.047012	0.255976	-0.04127
RP5-881A21	1	118571411	118596361	0.025629	0.016457	-0.002505	-0.509441	-0.037415	0.277598	-0.016769
RP4-610L12	1	119316386	119391169	0.148663	-0.142382	0.064749	-0.555149	0.183657	0.306496	0.047804
RP11-418J17	1	119411860	119571017	0.08156	-0.072337	-0.031865	-0.654937	-0.056121	0.127468	0.144999
RP11-136A14	1	119957896	120126652	0.027909	-0.010638	0.201939	-0.375091	0.048311	0.376349	-0.087791
RP3-365I19	1	141387477	141531920	-0.122235	0.007049	0.322756	0.157611	0.013087	0.290412	-0.072898
RP11-640M9	1	142029100	142199768	-0.098671	-0.023623	0.569082	0.114907	1.06414	0.290453	-0.210659
RP11-326G21	1	142391276	142548088	-0.075217	-0.034718	0.332314	0.047938	2.12139	0.167008	-0.279606
RP11-544O24	1	142586139	142665799	-0.011572	0.102369	0.236073	0.094787	1.13412	0.241487	-0.339701
RP4-634B11	1	142880623	142904570	-0.090713	0.095661	0.327384	0.216518	0.033675	0.18128	-0.165853
RP4-679C16	1	142902571	142929619	-0.039982	0.184717	0.29785	0.363803	-0.001044	0.440984	-0.156334
RP11-315I20	1	142927620	143134084	0.072569	-0.071199	0.194281	0.154891	-0.422139	0.419718	-0.160126
RP11-373C9	1	143117214	143257561	0.028038	-0.064971	0.389976	0.140529	-0.25422	0.434886	-0.156382
RP11-94I2	1	143352668	143518765	-0.062441	-0.045282	0.573942	0.200289	-0.116897	0.37965	-0.241428
RP11-47D6	1	143503556	143518762	-0.075638	-0.160867	0.516225	0.055607	-0.19984	0.225892	-0.063539
RP4-565E6	1	143516766	143634199	-0.026794	-0.120241	0.725321	0.012371	0.849958	0.241552	-0.155536
RP4-704D21	1	143684200	143739742	-0.095729	-0.000507	0.660002	0.234027	-0.11991	0.36745	-0.249171
RP11-325P15	1	143737746	143828829	0.032806	-0.014602	0.693293	0.291335	0.031727	0.343884	-0.133021
RP11-337C18	1	143826832	144029786	0.131689	0.254897	0.805281	0.381173	0.078579	0.482495	-0.248507
RP11-563P13	1	144027787	144096008	0.14146	-0.061366	0.75754	0.401044	0.069561	0.458345	-0.137685
RP11-441L11	1	144094009	144269502	0.042325	0.02667	0.792519	0.334366	0.033992	0.335691	-0.139603
RP11-533N14	1	144267503	144380209	0.079421	0.0036033	0.876675	0.224053	-0.041706	0.316665	-0.12429
RP11-433J22	1	144378210	144492621	-0.046117	-0.066681	0.733098	0.292434	-0.129909	0.385131	0.020527
RP11-314N2	1	144490622	144630713	0.054566	0.104972	0.825953	0.37514	0.181463	0.432743	-0.113481
RP11-301M17	1	144800023	144991013	-0.125639	0.004782	0.891871	0.339243	0.367334	0.338689	-0.207772
RP11-14N7	1	145669829	145727426	-0.193866	-0.022494	0.501628	0.397365	-0.268055	0.360903	-0.108026
RP11-403I13	1	145888591	146093292	-0.183571	-0.027745	0.905645	0.24782	-0.428725	0.449212	-0.29919
RP11-277L2	1	146322719	146401747	-0.16787	0.016991	0.829207	0.245597	0.283174	0.327302	-0.391852
RP11-353N4	1	146399748	146524913	-0.167785	-0.027089	0.822093	0.092692	-0.077309	0.354559	-0.287271
RP11-196G18	1	146522914	146711869	-0.07866	-0.059155	1.10248	0.150788	0.009828	0.425055	-0.228981
RP11-212K13	1	146709870	146803455	-0.023371	-0.158569	1.39744	0.133251	0.133156	0.43865	-0.032566
RP11-458I7	1	146785068	146973278	0.032267	-0.084119	0.233808	-0.279806	0.090075	0.447168	0.116158
RP11-35F14	1	146899457	147080954	0.030935	-0.051936	1.39837	0.280191	0.18923	0.471654	-0.169343
RP4-790G17	1	146971282	147104104	-0.05278	0.022997	1.32302	0.283763	0.406176	0.421728	-0.15366
RP11-54A4	1	147258288	147434837	-0.013645	0.049024	1.28236	0.206322	0.266928	0.41666	-0.186766
RP11-363I22	1	147432838	147586905	0.15755	0.121501	0.882996	0.464348	0.575575	0.573277	-0.382521
RP11-235D19	1	147584906	147701356	-0.041992	0.012721	1.398	0.436959	0.453561	0.546134	-0.365374
RP11-316M1	1	147699357	147891452	0.09925	0.022407	1.4032	0.348243	0.680121	0.555555	-0.243948
RP11-126K1	1	148048595	148169951	-0.095767	0.017537	1.27764	0.23818	0.599007	0.337074	-0.079211
RP11-806J18	1	148167952	148294442	0.181534	0.054714	-0.596732	0.509769	-0.0275659	0.380024	0.113683
RP11-404E16	1	148382273	148465173	-0.002552	0.070687	1.38672	0.375454	0.467462	0.446665	-0.174346
RP11-114B18	1	148434504	148607358	-0.036424	-0.000595	1.39131	0.342504	0.515009	0.417118	-0.187655
RP11-139D23	1	148624564	148810010	-0.117061	0.046842	1.32471	0.412507	0.541373	0.446553	-0.265605
RP11-353M1	1	148808011	148883291	-0.04463	0.101132	1.44621	0.386928	0.531923	0.42534	-0.260803
RP11-107M16	1	148881292	149032869	-0.040938	0.080266	1.39297	0.372639	0.515718	0.420605	-0.264456
RP1-14N1	1	149067874	149151422	-0.054435	0.053155	1.27563	0.269786	0.509767	0.385663	-0.253074
RP1-91G5	1	149149423	149337707	0.004309	-0.017472	1.26434	0.260973	0.46236	0.367567	-0.192437
RP1-110I3	1	149335708	149388062	0.12764	-0.148567	1.13625	0.501603	0.637596	0.107698	0.127967
RP1-52J10	1	149386063	149503146	0.03369	-0.130068	0.757157	0.220996	0.579062	0.233667	-0.063163
RP1-43O17	1	149501147	149597159	-0.120289	0.541392	0.138008	-0.172645	0.052914	0.253027	-0.193391
RP1-13P20	1	149595160	149711226	-0.122361	-0.063303	0.81628	0.204867	1.09015	0.27911	-0.148116
RP1-140J1	1	149954198	150091909	0.085447	-0.096184	0.832405	0.083304	0.503644	0.300423	-0.04599
RP1-128L15	1	150089910	150254053	0.050847	-0.046808	0.792693	0.032403	0.440522	0.256726	-0.031448
RP1-148L21	1	150252054	150313451	-0.038499	-0.082588	0.941829	0.212473	0.673083	0.423212	-0.110979
RP1-178F15	1	150410042	150437487	0.008913	0.043436	-0.05193	0.343051	0.0178066	0.111638	0.135587
RP11-216N14	1	150501122	150651287	0.000977	0.028205	0.861573	0.204016	0.726995	0.355112	-0.094477
RP11-422P24	1	150704924	150880750	0.116487	0.021459	0.824845	0.276076	0.784557	0.445311	-0.1214
RP11-144B19	1	150878751	150940154	0.299713	0.193173	0.653887	0.450192	0.844889	0.551307	-0.244999
RP11-205M9	1	150938155	151057614	-0.088832	-0.033534	0.32796	0.231315	-0.31355	0.022296	0.226867
RP11-44M13	1	150936318	151092314	-0.052625	-0.04897	0.884552	0.241611	0.643565	0.397025	-0.140724
RP11-350G8	1	151108268	151309434	-0.075737	-0.018412	0.877651	0.267762	0.564012	0.453736	-0.18756
RP11-274N19	1	151372188	151545201	0.033109	0.130916	0.836895	0.343353	0.68307	0.337113	-0.160142
RP11-307C12	1	151657112	151839277	-0.073846	0.041658	0.961305	0.23612	0.636893	0.377448	-0.113977
RP11-98F1	1	152086110	152090103	0.005152	-0.076841	0.862337	0.074928	0.707759	0.393966	-0.043178
RP11-21N7	1	152088104	152255579	0.083429	-0.0367668	0.733548	0.42307	0.660946	0.448389	-0.168301
RP11-29H23	1	152252391	152431454	-0.062053	0.012479	0.532732	0.409192	0.297972	0.292297	-0.119098
RP11-243J18	1	152440691	152598904	-0.041725	0.082202	0.788009	0.422721	0.484375	0.489478	-0.203575
RP11-101O6	1	152546352	152710305	-0.008321	0.109134	0.880293	0.385611	0.535736	0.538977	-0.157011
RP11-336K24	1	152689185	152894647	-0.037891	0.014437	0.855319	0.319014	0.541037	0.424393	-0.125411
RP11-172I6	1	152892648	152897176	-0.069156	0.004781	0.801556	0.11986	0.578297	0.303619	-0.045109
RP11-54H19	1	152895177	153059344	-0.069604	-0.062043	0.788179	0.164971	0.864327	0.41626	-0.019957
RP11-443G18	1	153057345	153165163	-0.039187	-0.103715	0.809174	0.121597	0.645464	0.406238	-0.040084
RP11-139I14	1	153163164	153224308	0.099811	-0.153432	0.845739	0.104648	0.786752	0.458815	0.007254
RP11-98G7	1	153222309	153273728	0.003797	-0.0887373	0.945761	0.229677	0.778794	0.36688	0.018677
RP11-284F21	1	153271729	153436240	-0.033401	-0.154498	0.846236	0.202731	0.595698	0.363284	0.03144
RP11-66D17	1	153434241	153594838	-0.0644111	0.060515	0.989365	0.363919	0.826884	0.790256	-0.134243
RP11-107D16	1	153592838	153692639	-0.0427	-0.105218	0.688303	0.166072	0.091596	-0.02307	-0.168684
RP11-356J7	1	153690640	153787332	0.018245	0.034047	0.92837	0.285618	2.29965	0.39727	-0.133139
RP11-110J1	1	153785333	153952624	0.096393	0.231097	0.940308	0.388026	0.653263	0.48211	-0.205614
RP11-71G12	1	153950625	153997560	-0.031369	0.057478	0.853429	0.333422	0.528163	0.428067	-0.155752
RP11-85G21	1	153995561	154177585	-0.037443	0.069383	0.869149	0.315372	0.485164	0.435758	-0.135295
RP11-217A12	1	154198019	154333751	0.033348	-0.0305156	0.957454	0.360742	0.446	0.438739	-0.160792
RP4-801G22	1	154331752	154428897	-0.019121	-0.044327	0.871033	0.268574	0.366017	0.26653	-0.154102
RP11-367J7	1	154428798	154589153	-0.028479	-0.052365	0.882126	0.372098	0.496003	0.448816	-0.158029
RP11-206M24	1	154602575	154603342	0.092277	0.079492	0.833128	0.195498	0.618825	0.250093	-0.070258
RP11-120D12	1	154589054	154652686	-0.025953	0.014043	0.832907	0.289062	0.546442	0.32064	-0.131921
RP11-444M10	1	154716835	154906311	0.060907	0.106269	0.704983	0.335465	0.428163	0.342213	-0.10645
RP11-404O13	1	154904312	155038448	-0.006642	0.01105	0.76346	0.218314	0.887805	0.325491	-0.089569
RP11-101J8	1	155036449	155205201	0.322728	0.112651	0.811741	0.363476	1.40739	0.451053	-0.18385
RP11-144L1	1	155205102	155332055	0.145104	0.093768	0.768447	0.351068	0.383334	0.439294	-0.195426
RP11-317F9	1	155330056	155368507	0.094999	0.077505	0.772456	0.249726	0.494721	0.420687	-0.194919
RP11-452O22	1	155366508	155479177	0.07859	0.17607	0.858817	0.488061	0.371823	0.516864	-0.381644
RP11-432E18	1	155477178	155658176	0.050594	-0.001101	0.793919	0.288478	0.345396	0.399484	-0.232698
RP11-393K10	1	155656177	155687992	0.07407	0.045949	0.664792	0.310103	0.676614	0.366971	-0.224735
RP11-520H16	1	155685996	155866737	0.092234	0.083041	0.840806	0.534151	0.672055	0.485013	-0.331389
RP11-59J4	1	155864738	155914086	0.018985	-0.025669	0.859353	0.237909	0.548333	0.332166	-0.229132
RP11-550P17	1	156029038	156197376	-0.057197	0.101906	0.831232	0.45623	0.448123	0.44902	-0.329832
RP11-180D21	1	156195377	156281483	0.185215	0.080578	0.827426	0.44251	0.499814	0.472335	-0.299711
RP11-419N10	1	156364618	156559891	-0.002579	0.091327	0.845339	0.339801	0.414306	0.351715	-0.232967
RP11-190A12	1	156557892	156696753	-0.019196	-0.045472	0.83793	0.048251	0.549658	0.285037	-0.080894
RP11-48O20	1	156694756	156775153	0.134019	-0.041553	0.830773	0.058746	0.709836	0.308136	-0.092933
RP11-226L15	1	156773154	156830090	0.084433	-0.125491	0.856236	0.041492	0.676574	0.342405	-0.052098
RP11-536C5	1	156828091	156998924	0.107564	-0.165943	0.811158	-0.081743	0.7222	0.366393	0.014329
RP11-574F21	1	156996926	157049118	0.039635	-0.070487	0.904059	0.136947	1.01599	0.436668	-0.118074
RP11-179G5	1	157047119	157123855	0.075997	-0.15799	0.209053	-0.551281	0.824518	-0.287068	-0.083313
RP11-517F10	1	157121856	157224200	0.127441	-0.166143	0.82015	0.46703	0.670209	0.453687	-0.144359
RP11-193E22	1	157117172	157298423	0.054631	-0.178462	0.845088	0.320638	0.614642	0.36552	-0.038393
RP11-528G1	1	157222201	157397586	0.067316	-0.162419	0.781755	0.697699	0.500889	0.441106	-0.117727
RP11-404F10	1	157395590	157591565	-0.022607	-0.140135	0.861259	0.622508	0.509047	0.366579	-0.108801
RP11-312J18	1	157589566	157730861	0.030589	-0.175738	0.857636	0.617106	0.670294	0.437884	-0.093495
RP11-544M22	1	157728862	157929683	0.057007	-0.202998	0.855508	0.581916	0.645182	0.391581	-0.030122
RP11-137A12	1	157885434	158056448	0.035458	0.108485	0.878832	0.286402	1.33236	0.387336	-0.091019
RP11-297K8	1	157927684	158061195	0.0402772	-0.045317	0.858765	0.731298	2.01883	0.531078	-0.148458
RP11-5K23	1	158226187	158356091	-0.018442	0.177934	0.893436	0.218158	2.79357	0.442902	-0.206966
RP11-474I16	1	158334971	158493611	0.054432	-0.056508	0.805642	0.204872	3.31733	0.426903	-0.213303
RP11-195G14	1	158491612	158498620	0.161237	-0.120736	0.84404	0.23565	3.73109	0.431414	-0.191748
RP11-456P18	1	158496621	158708282	0.122227	-0.045323	0.798786	0.25479	3.61325	0.386677	-0.173364
RP11-227F8	1	158706283	158809805	0.043954	-0.12056	0.865715	0.156598	3.45751	0.330858	-0.100198
RP11-384L19	1	158807806	159016213	0.058136	-0.016208	0.810006	0.108749	2.60682	0.290886	-0.142257
RP11-565P22	1	159014214	159131095	0.085856	-0.030681	0.803839	0.233043	2.41262	0.296728	-0.162872
RP11-130F5	1	159129113	159235014	0.166538	0.16142	0.879494	0.486873	1.70416	0.485297	-0.279554
RP11-572K18	1	159383785	159500824	0.115563	0.038661	0.797365	0.253931	1.15304	0.324665	-0.225586
RP11-331H2	1	159498827	159690698	0.10407	-0.006671	0.155905	0.204639	0.616556	0.224533	-0.225832
RP11-430G6	1	159688699	159854027	0.089498	0.066861	0.585656	0.289502	0.453772	0.292567	-0.26354
RP11-522G14	1	159852028	159894355	0.0589035	0.199191	0.741243	0.461076	0.458454	0.416163	-0.281917
RP11-239E12	1	160156260	160324803	0.111064	0.069575	0.738855	0.346979	1.13419	0.361826	-0.209532
RP11-421P17	1	160322804	160340828	0.174117	0.139381	0.762326	0.216362	1.17915	0.422664	-0.159633
RP4-640E24	1	160439767	160542278	0.079296	0.015511	0.640234	0.242336	0.413081	0.378578	-0.099902
RP11-312H18	1	160540279	160711913	0.075065	0.056363	0.718697	0.425074	0.46747	0.410933	-0.211574
RP11-26I16	1	160709914	160739698	0.063788	-0.034936	0.761696	0.395488	0.434898	0.385541	-0.217796
RP11-343F16	1	160737699	160928098	0.158006	0.0464153	0.742509	0.406505	0.433189	0.434654	-0.21793
RP11-541J2	1	160910438	161094461	-0.02644	0.129245	0.749967	0.405948	0.286944	0.367711	-0.238192
RP11-480N10	1	161092462	161167412	-0.021336	0.130522	0.760925	0.409512	0.345918	0.424742	-0.203035
RP11-77G8	1	161165413	161254919	0.093753	0.213926	0.802706	0.374305	0.476596	0.405559	-0.189481
RP11-503N16	1	161252920	161273728	0.048766	0.020099	0.727895	0.267801	0.512813	0.287074	-0.122964
RP11-477H21	1	161271765	161468494	0.055522	-0.079086	0.831121	0.207168	0.498178	0.250737	-0.119383
RP11-403P14	1	161535854	161733335	0.061017	-0.121323	0.729729	0.1167	0.475423	0.199457	0.052392
RP11-2A6	1	161731336	161895348	0.114996	-0.106781	0.733629	0.231632	0.494962	0.277341	-0.034024
RP11-180L13	1	161848061	162032317	0.041864	-0.036631	0.850114	0.232441	0.567319	0.360588	-0.053972
RP11-38C18	1	161893349	162011107	0.084296	-0.105853	0.860818	0.279616	0.599588	0.347366	-0.015815
RP11-238F10	1	162009109	162044228	0.044762	-0.145192	0.7836	0.145563	0.55382	0.297906	0.059547
RP11-280O1	1	162042229	162197597	0.06099	-0.046233	0.000134	0.220436	-0.229917	0.122267	-0.085353
RP11-541H12	1	162195598	162276054	0.046022	-0.012562	0.736267	0.157859	0.555698	0.361329	-0.020466
RP11-306I1	1	162274055	162349968	0.031414	-0.030416	0.647442	0.20057	0.605345	0.298711	-0.082976
RP11-466F5	1	162347969	162536185	0.024019	0.044386	0.606093	0.461868	0.421738	0.431636	0.03506
RP11-525G13	1	162534186	162634051	-0.002843	0.172455	0.667322	0.298609	0.617962	0.42733	0.188492
RP11-7G12	1	162632052	162753015	-0.055488	-0.006889	0.553215	0.263134	0.492555	0.335412	0.294193
RP11-9L18	1	162820901	163001618	0.006231	-0.152915	0.571539	0.075663	0.390806	0.352914	0.353565
RP11-479J7	1	162999619	163102151	-0.000348	-0.095107	0.608114	0.144735	0.473391	0.347059	0.3146
RP11-276E17	1	163100152	163268988	0.221434	-0.037787	-0.093005	0.222051	0.07377	0.124543	0.147709
RP11-45J16	1	163266994	163350044	0.096238	-0.036876	0.565299	0.272639	0.422984	0.428518	0.138306
RP11-54B9	1	163348045	163466469	0.129119	-0.058656	0.431315	0.230231	0.46285	0.426903	0.232724
RP1-9E21	1	163466370	163573346	0.069402	0.090829	0.383511	0.331463	0.430361	0.361297	0.23067
RP4-782G3	1	163573247	163684266	-0.002687	-0.04876	0.368097	0.17642	0.558272	0.204169	0.357412
RP11-102C16	1	163684167	163833015	0.122405	-0.097269	0.491072	0.106683	0.542018	0.351206	0.299706
RP11-277B15	1	163831016	163953431	0.064165	-0.103693	0.427758	0.103698	0.000641	0.346808	0.336056
RP11-104L21	1	164119059	164186231	0.014995	-0.091938	0.430803	0.209313	0.236909	0.26255	0.35847
RP3-455J7	1	164184232	164400092	-0.054325	-0.127768	0.493773	0.248311	0.182603	0.351052	0.288122
RP3-503M14	1	164399993	164424698	-0.062168	-0.049173	0.4466	0.230511	0.053507	0.307608	0.288589
RP1-313L4	1	164424599	164552828	-0.109808	0.069003	0.466131	0.343318	0.764042	0.384482	0.170833
RP1-295C6	1	164546935	164649192	0.035835	-0.016896	0.523884	0.30814	0.927347	0.40118	0.208617
RP4-703H14	1	164649093	164723821	0.123241	0.122715	0.520731	0.607787	0.53656	0.488052	0.112473
RP4-702J19	1	164723722	164772159	-0.06137	0.031833	0.462815	0.288359	0.538361	0.312444	0.218456
RP4-745I14	1	164772060	164853690	-0.013664	-0.140189	0.454532	0.238193	0.685858	0.321253	0.330332
RP1-69E11	1	164853591	164917506	0.031467	0.071173	0.312792	0.223093	0.378871	0.277621	0.245113
RP5-1059H15	1	165023622	165117202	0.055362	-0.0391	0.508968	0.368077	0.556768	0.35311	0.26217
RP5-968D22	1	165117103	165204816	-0.011024	0.042418	0.456376	0.294654	0.573678	0.33594	0.251633
RP5-1082D3	1	165204717	165215802	-0.003682	0.044663	0.384847	0.256824	0.478766	0.322248	0.238481
RP4-738P11	1	165215703	165363121	0.109933	-0.051459	0.495201	0.230101	0.743156	0.422226	0.236647
RP5-968A20	1	165363023	165382967	-0.003865	-0.002252	0.478671	0.249336	0.484205	0.375223	0.231006
RP4-797M17	1	165382868	165457689	-0.00425	0.013002	0.524568	0.209402	0.458015	0.364558	0.258539
RP1-10C16	1	165457590	165567410	0.040406	0.090298	0.536025	0.344711	0.600418	0.470001	0.189926
RP11-375F2	1	165567311	165725829	0.075633	-0.012251	0.426971	0.263334	0.588349	0.422441	0.250504
RP11-287J1	1	165723831	165743147	0.049496	-0.043326	0.534061	0.397249	0.504727	0.337665	0.29068
RP5-1018K9	1	165741149	165894772	0.0432224	0.063219	0.508573	0.362459	0.410904	0.367169	0.178117
RP4-800F24	1	165892773	166033560	-0.016002	0.041536	0.404646	0.321047	0.556504	0.391091	0.12881
RP1-206D15	1	166086309	166187882	0.12154	0.090502	0.469945	0.461406	0.546481	0.458119	0.08479
RP1-86F14	1	166187779	166294349	0.020211	0.069102	0.489897	0.439211	0.404183	0.398642	0.118658
RP4-780M13	1	166294250	166372274	0.0423224	0.099212	0.619322	0.412823	0.70869	0.248859	0.084629
RP3-497B8	1	166616745	166620621	0.18804	0.088312	0.51733	-0.373815	0.145357	0.420207	0.076171
RP1-190I16	1	166620522	166709398	0.147733	0.262371	0.564303	-0.104647	0.20738	0.614052	-0.167907
RP11-332H17	1	166707400	166815446	0.239225	0.141703	0.454891	-0.123995	0.385836	0.57623	0.05849
RP11-212E1	1	166813447	166817440	0.085026	0.150819	0.451183	-0.277172	0.608084	0.475919	0.098542
RP11-297H3	1	166815441	166989883	0.053531	0.019376	0.47728	-0.270529	0.384401	0.416262	0.237419
RP11-349E20	1	166987884	167069366	0.142069	-0.078918	0.449767	-0.575006	0.083549	0.36749	0.28634
RP11-576I22	1	167067367	167206609	0.062938	0.005416	0.389646	-0.386084	0.500267	0.431621	0.190453
RP11-545I10	1	167204610	167296248	0.130899	-0.00174	0.45411	-0.401232	0.175915	0.300348	0.214153
RP4-681G13	1	167294250	167322233	0.07797	-0.039476	0.541204	-0.403617	0.109987	0.389561	0.206335
RP1-58A9	1	167480583	167606929	0.111185	0.023531	0.286915	0.047518	-0.014559	0.467169	0.11585
RP3-355N11	1	167606830	167685165	0.03919	0.041147	0.513831	0.136195	-0.139216	0.392463	0.15526
RP1-127D3	1	167787742	167949816	0.018205	-0.008637	0.492746	0.290619	0.91298	0.383029	0.178728
RP1-45C12	1	167947817	167961708	0.062989	-0.00658	0.563005	0.328305	2.36643	0.34406	0.173859
RP4-798A17	1	167959709	168090175	0.044418	-0.096205	0.540871	0.232574	2.34063	0.379019	0.242231
RP1-81F6	1	168090076	168190650	0.021582	0.054985	0.449105	0.277358	0.447068	0.396501	0.168785
RP4-598F2	1	168190551	168290436	0.208945	0.02265	0.474331	0.385173	0.50854	0.441979	0.066708
RP3-454G6	1	168290337	168369712	0.017431	-0.010755	0.454073	0.21047	0.813261	0.273549	0.212619
RP5-932N9	1	168468581	168479657	0.148441	-0.115818	0.21805	0.216772	0.768842	0.456929	0.240765
RP4-612B18	1	168479558	168594860	0.103389	-0.171574	0.147214	0.099868	0.824987	0.449359	0.32876
RP11-277C14	1	168594761	168750701	0.226762	-0.000312	-0.005137	0.322424	2.66464	0.378202	0.223469
RP11-184O20	1	168750602	168826285	0.148499	0.027252	-0.025569	0.348082	3.45059	0.386959	0.290531
RP11-103A6	1	168935433	168977850	0.199616	0.093583	-0.026941	0.182492	4.28006	0.369339	0.094134
RP1-106H8	1	169054815	169230639	0.077938	-0.016406	0.123673	0.321296	4.25092	0.496462	0.202123
RP1-125H23	1	169230536	169283151	0.06423	-0.070984	0.10781	0.268761	4.36045	0.464999	0.309026
RP1-105D12	1	169283048	169368858	0.167417	-0.081439	0.06638	0.161626	4.55007	0.451482	0.274785
RP1-300A12	1	169779017	169835870	0.124536	0.03677	0.018478	0.461431	3.26511	0.376714	0.206188
RP3-395P12	1	169835771	169983494	0.078348	0.003188	-0.016375	0.357936	2.01346	0.40675	0.240991
RP3-436N22	1	170174930	170334700	0.061233	0.029738	0.036143	0.510649	0.594442	0.455641	0.207511
RP3-383J4	1	170426224	170560159	0.225166	0.155197	0.219135	0.523987	0.813072	0.663804	-0.0899266
RP5-1198E17	1	170558160	170687600	-0.012472	0.264266	0.229157	0.738327	0.533824	0.462676	-0.128984
RP11-160H22	1	170687501	170852936	0.029567	0.205723	0.122688	0.510253	0.424321	0.429318	0.091483
RP4-681J21	1	170852837	170921606	0.085809	0.089385	0.010748	0.42858	0.542147	0.472358	0.119478
RP4-809F4	1	170921507	171069841	0.072519	0.106907	0.004537	0.4795	0.505099	0.505129	0.086183
RP3-384F21	1	171069737	171166615	0.015128	0.09584	0.023205	0.543604	0.611632	0.41002	0.139533
RP5-970D1	1	171200938	171301433	0.035725	0.060379	0.020284	0.480241	0.4791	0.395676	0.102955
RP11-11B12	1	171299434	171377194	0.12737	0.233595	0.178177	0.557931	0.638402	0.463276	-0.092393
RP5-830A10	1	171339593	171455403	0.047631	0.110825	0.07534	0.551342	0.401361	0.357635	0.090921
RP11-64I24	1	171453404	171555752	0.021445	0.050993	0.018241	0.417569	0.301424	0.387505	0.136696
RP3-433G19	1	171553753	171592317	-0.020329	-0.158298	0.045043	0.392127	0.313947	0.307956	0.089926
RP1-102G20	1	171590318	171714738	0.080383	0.130141	0.058581	0.535068	0.37461	0.41059	0.041657
RP1-262D12	1	171714636	171815632	-0.061882	0.011878	0.115836	0.386248	0.510577	0.335052	0.161126
RP5-1141O19	1	171815529	171867614	-0.032937	-0.050653	0.072458	0.227205	0.448393	0.265903	0.300412
RP5-1114G22	1	171867511	171998136	-0.079	0.003383	0.088868	0.246874	0.467089	0.304238	0.259307
RP3-518E13	1	171998037	172078160	-0.026271	-0.099141	0.114482	0.30391	0.377907	0.256452	0.335773
RP1-24M15	1	172078056	172212594	-0.030065	-0.196461	0.067897	0.127964	0.097454	0.262581	0.426365
RP5-1045J21	1	172212495	172351130	-0.041183	-0.180866	0.013865	0.01729	-0.008918	0.179609	0.220194
RP5-838O12	1	172351031	172364089	-0.094959	-0.106962	0.046121	0.245431	0.018282	0.219273	0.160902
RP3-474A14	1	172363990	172471341	-0.093933	-0.067273	0.043464	0.195651	-0.098227	0.209767	0.248156
RP11-222A5	1	172469342	172585645	-0.070166	0.002038	0.016217	0.281	-0.044742	0.317792	0.273111
RP11-102E20	1	172506198	172663602	-0.030519	0.013943	0.087828	0.488377	-0.079583	0.321658	0.202807
RP11-318C24	1	172583646	172665063	-0.026963	0.047382	0.005184	0.385868	-0.085413	0.333445	0.221794
RP11-501L15	1	172611432	172804693	0.038059	0.062911	-0.025331	0.470732	-0.0938351	0.337066	0.150753
RP11-492I21	1	172663064	172841286	0.160082	0.075528	0.006171	0.580865	0.085205	0.485985	0.073471
RP11-415M14	1	172762642	172922232	0.122684	0.031238	-0.039156	0.43457	-0.028755	0.425692	0.092603
RP4-652L8	1	173154471	173323305	0.07885	-0.118896	-0.060123	0.158126	-0.039149	0.270444	0.331126
RP11-252L24	1	173321306	173393512	0.14977	-0.065225	-0.086494	0.210043	-0.100179	0.242651	0.26675
RP1-144B6	1	173391513	173482394	0.149983	-0.070495	-0.023043	0.159472	0.166834	0.268663	0.25946
RP4-774I24	1	173480395	173602174	0.050541	-0.077389	0.024785	0.140689	0.001768	0.287494	0.30222
RP3-423N22	1	173602075	173737081	0.043221	-0.101392	0.007086	0.130862	0.06025	0.265768	0.266892
RP11-247D3	1	173736982	173776948	0.129083	-0.149759	-0.041262	0.033285	-0.00552	0.24712	0.33532
RP5-964D12	1	173776849	173923811	0.16118	-0.119188	0.029528	0.138157	0.092983	0.332592	0.211782
RP5-1026E2	1	173923708	174024125	-0.032886	-0.057377	0.024331	0.185713	-0.008706	0.264578	0.319323
RP1-35C21	1	174024026	174115042	0.003925	-0.093799	-0.018504	0.151286	0.026933	0.311573	0.272705
RP3-371M1	1	174114943	174173600	0.025372	-0.06014	0.086703	0.247877	-0.032527	0.353989	0.24785
RP5-831A12	1	174173499	174284037	0.068277	0.017807	0.030226	0.298176	-0.006696	0.372891	0.225685
RP11-147M1	1	174283938	174364489	0.036413	-0.061404	-0.0116	0.165699	-0.026622	0.314155	0.267447
RP11-63B19	1	174362490	174490381	0.069538	-0.043656	-0.045197	0.143492	-0.028954	0.334197	0.256452
RP11-163L4	1	174439974	174620290	0.077428	0.002626	0.040147	0.145204	-0.00268	0.283593	0.293874
RP4-798P15	1	174534406	174647137	-0.032152	0.001461	0.058895	0.190025	0.065431	0.32362	0.235134
RP11-65O1	1	174645138	174673847	0.017775	0.021652	0.020091	0.219672	-0.019368	0.309188	0.294729
RP11-568K15	1	174671848	174791706	0.037503	-0.0558	-0.042683	0.09839	0.076697	0.256418	0.291378
RP11-21M7	1	174789707	174970660	0.163795	0.086163	0.07859	0.558331	0.059032	0.449891	-0.005293
RP11-312I14	1	174968661	175011945	0.056357	0.132138	-0.020778	0.532682	-0.172253	0.331495	0.082106
RP4-765C7	1	175009946	175118233	0.054747	0.075469	-0.130237	0.44427	0.118532	0.376265	0.075198
RP4-593C16	1	175116234	175198204	-0.001947	0.029244	0.070923	0.356327	0.089822	0.366933	0.152233
RP5-990P15	1	175196205	175273205	-0.121549	0.039352	0.205405	0.285759	0.486295	0.303433	0.251734
RP5-1098D14	1	175271208	175359131	-0.00555	-0.073635	0.035235	0.186222	0.115008	0.325931	0.233288
RP11-428K3	1	175357133	175431803	-0.017673	-0.047871	-0.033528	0.238149	0.064267	0.360866	0.271284
RP4-595C2	1	175510952	175668526	0.031584	0.029527	0.093121	0.415745	0.090847	0.431882	0.050471
RP11-177A2	1	175666527	175824392	-0.013702	-0.032355	-0.073994	0.144447	0.072505	0.284155	0.265961
RP11-550D19	1	175822393	175828386	0.015339	-0.058267	-0.033041	0.21966	0.263442	0.33088	0.228394
RP11-345I18	1	175826381	176013650	0.051803	0.010678	0.091287	0.357857	0.054263	0.495375	0.115955
RP4-632K5	1	176011651	176019509	0.097888	-0.049195	0.021614	0.228309	0.106393	0.361488	0.144646
RP11-215I23	1	176017510	176171446	0.099784	-8.8e-05	0.07524	0.331791	0.19088	0.486016	0.148626
RP11-545A16	1	176169447	176324862	-0.003141	-0.129323	0.041296	0.156014	-0.0451224	0.41557	0.335289
RP11-12M5	1	176407487	176580517	0.0132278	-0.094957	0.026314	0.03765	0.114529	0.247251	0.31475
RP11-46A10	1	177558688	177761291	0.078403	-0.144484	0.051439	0.096164	0.005668	0.332884	0.338393
RP11-538D16	1	178751097	178825611	-0.050918	-0.224012	0.035599	0.067379	0.095643	0.295813	0.402059
RP11-71D4	1	179439704	179511167	0.115111	-0.19405	0.040246	0.028492	0.12719	0.328593	0.331981
RP11-181K3	1	179794771	179958854	0.079568	0.071078	-0.039621	0.292442	-0.073733	0.088933	0.128202
RP11-293B7	1	180384081	180414420	0.106149	-0.119428	0.048108	0.150684	-0.016167	0.325017	0.281078
RP4-768P8	1	181299451	181341827	0.013207	0.057373	0.099012	0.311198	-0.007439	0.269396	0.199397
RP5-936P19	1	183414744	183515789	-0.003557	0.06269	0.036462	0.4331	-0.154338	0.413069	0.046522
RP11-108M21	1	183908428	184079067	0.187357	0.041227	-0.022971	0.418121	0.126989	0.410067	0.138892
RP11-336D15	1	185871259	185875252	0.148214	-0.055252	-0.479353	0.371869	-0.114859	0.311015	0.227392
RP11-445K1	1	186717334	186907496	0.230085	0.011223	-0.463378	0.341213	-0.0471054	0.358516	0.128012
RP11-463J7	1	187357751	187523669	0.183149	-0.138884	-0.477701	0.360239	0.028041	0.34591	0.262071
RP11-3B17	1	187439284	187591174	0.015021	-0.09034	-0.678187	0.281607	0.0232649	0.220261	0.319071
RP11-440G22	1	188607233	188784525	0.227461	-0.11153	-0.493306	0.235821	0.0729906	0.418834	0.231159
RP11-142L4	1	188797827	188976520	0.15405	-0.125446	-0.497393	0.140173	0.022382	0.301674	0.257282
RP11-239J11	1	189820406	189943269	0.059214	0.091146	-0.515034	0.581518	-0.048811	0.302039	0.183651
RP1-61P15	1	190796659	190889837	0.081469	0.021775	-0.341389	0.377352	-0.047251	0.403527	0.077955
RP11-435N12	1	191662958	191842739	0.036637	0.041423	-0.450188	0.456458	-0.16287	0.245608	0.164151
RP11-552K17	1	192985204	193082884	0.091938	0.104231	-0.553427	0.457699	-0.0513932	0.333825	0.172239
RP11-75C23	1	194079274	194242502	0.064391	-0.074368	-0.46619	0.472589	-0.027494	0.233859	0.206238
RP11-404H1	1	195068870	195217630	0.065976	-0.052918	-0.533656	0.292011	-0.128202	0.260034	0.183623
RP11-152M20	1	196240021	196378731	0.013761	0.108441	-0.475719	0.457313	0.067954	0.364931	0.168283
RP11-469A15	1	197013971	197179466	-0.127224	-0.030664	-0.427806	0.442432	-0.089496	0.338567	0.149574
RP11-572A16	1	198883767	199061110	-0.101076	-0.114165	-0.462572	0.599594	-0.0233216	0.171678	0.405909
RP11-480I12	1	199439616	199641469	-0.124745	-0.018322	-0.37125	0.945292	-0.112323	0.371351	0.202614
RP11-739N20	1	201048828	201215906	-0.036001	-0.16925	-0.392356	0.604377	0.164611	0.279139	0.400783
RP11-563I16	1	201133610	201297517	-0.091313	-0.139014	-0.414816	0.663784	0.042815	0.246008	0.343216
RP11-430C7	1	201213907	201347890	-0.038917	-0.079665	-0.430733	0.450008	0.007917	0.277108	0.359517
RP11-383G10	1	201807724	201988595	-0.105191	-0.034437	-0.497438	0.212881	0.062599	0.326286	0.329848
RP11-534L20	1	203028091	203135779	0.021978	-0.081949	-0.479221	0.278478	0.169193	0.196282	0.370321
RP11-564A8	1	203409712	203602276	-0.062005	-0.06278	-0.467113	0.669749	-0.116475	0.277605	0.265018
RP11-59A2	1	204934380	205111126	0.03634	-0.049049	-0.473906	0.566979	-0.74667	0.214741	0.307661
RP11-385M4	1	205660422	205834338	-0.003835	0.077791	-0.414641	0.812697	-0.767316	0.330572	0.195569
RP5-879K22	1	206911140	207048817	0.015722	-0.068732	-0.467673	0.474916	-0.050089	0.324496	0.355173
RP11-354K1	1	208088895	208303120	-0.233597	0.069731	-0.354098	0.70667	-0.051625	0.232779	0.25238
RP11-286E7	1	209626325	209803014	0.063733	0.006796	-0.418438	0.706562	0.001881	0.427328	0.195919
RP11-434B7	1	209801015	209923222	-0.007709	0.048644	-0.468644	0.901475	0.019574	0.354761	0.211466
RP11-323K10	1	211461945	211553226	0.04179	0.024869	-0.491483	0.772136	-0.123667	0.313572	0.169931
RP11-438G15	1	212007839	212080384	0.123559	0.028016	-0.542975	0.691146	0.020436	0.326248	0.237879
RP11-66M7	1	213531713	213695638	-0.063751	0.053487	-0.421089	0.802609	-0.169354	0.335018	0.19788
RP11-241C9	1	213693639	213795180	-0.100848	0.065527	-0.466994	0.780177	-0.237233	0.335659	0.204794
RP11-224O19	1	214854372	215040155	0.111225	-0.080878	-0.462779	0.630391	-0.25508	0.292708	0.290371
RP11-392O17	1	215800630	215979677	0.049484	0.096741	-0.436874	0.787485	0.304534	0.38478	0.216505
RP11-492K2	1	215864587	216065023	0.128218	0.01088	-0.457658	0.69505	0.459457	0.260466	0.231335
RP11-332J14	1	217020453	217187798	0.023629	-0.04302	-0.450863	0.661749	-0.766808	0.423224	0.247454
RP11-308L13	1	218216085	218241326	0.006794	0.047284	-0.429662	0.621438	-0.713548	0.330192	0.198301
RP11-239E10	1	219658089	219839554	0.006869	-0.183757	-0.379464	0.494576	0.005402	0.297152	0.347069
RP11-105I12	1	220130542	220311794	-0.045948	-0.058012	-0.359731	0.611229	-0.022127	0.309222	0.230158
RP11-100E13	1	221002859	221166604	-0.039918	0.006481	-0.364767	-0.664253	0.092827	0.269463	0.292558
RP4-555J6	1	221711686	221833513	-0.197527	0.138744	0.796032	0.445327	0.031542	0.288979	-0.361333
RP11-375H24	1	223371346	223434251	-0.039143	-0.060424	-0.409464	-0.694392	0.156516	0.300969	0.327106
RP11-276J4	1	223890023	224047840	0.14967	-0.012753	-0.274319	-0.392779	-0.068519	0.341183	0.268517
RP4-799G3	1	225195410	225323048	-0.039513	-0.108928	-0.370787	-0.652984	-0.032645	0.383644	0.275953
RP4-679K16	1	225905399	225930467	0.072731	0.010305	-0.381485	-0.52358	0.050373	0.415092	0.191254
RP11-99J16	1	227197843	227397006	0.033823	-0.163998	-0.371441	-0.782745	-0.031785	0.268675	0.325112
RP11-87P4	1	228978880	229162150	0.139222	-0.138578	-0.517332	-0.805097	0.087	0.305245	0.377034
RP11-528D17	1	229940876	230054295	0.031643	-0.106528	-0.476957	0.617743	-0.778807	0.401355	0.213665
RP11-509I1	1	232131194	232211294	0.132802	-0.155946	-0.465062	-0.676122	0.114076	0.425746	0.240347
RP5-940F7	1	232415075	232518682	-0.10549	-0.053223	-0.376386	-0.564036	0.0268091	0.324669	0.251054
RP11-214M7	1	233801618	233985166	0.063532	-0.140568	-0.554114	-0.603986	0.0409282	0.334361	0.275913
RP11-433N10	1	234827780	235014768	0.104169	-0.080793	-0.458896	-0.473202	-0.110405	0.344422	0.239198
RP11-359A17	1	235850820	236040328	0.059101	-0.200379	-0.534033	-0.722087	-0.036228	0.311651	0.310489
RP11-80B9	1	237216930	237390563	-0.080043	-0.064858	-0.459716	-0.5061	0.0232007	0.404278	0.224109
RP11-553N16	1	238261761	238405727	-0.12446	-0.049482	-0.428268	-0.479503	0.0232007	0.370014	0.144491
RP11-411G13	1	239599386	239754740	-0.016627	0.110522	-0.330734	-0.077775	-0.348041	0.232254	0.224934
RP11-13L16	1	240750935	240907231	-0.021736	-0.094098	-0.457817	-0.696975	0.144459	0.268578	0.328553
RP11-399B15	1	241481713	241690809	-0.04174	-0.178243	-0.43773	-0.745211	-0.023405	0.362222	0.328069
RP11-551G24	1	243471733	243539815	-0.067613	-0.055064	-0.331139	-0.448651	-0.063247	0.36867	0.220608
RP11-438H8	1	244273235	244440465	0.030026	-0.25727	-0.593059	-0.797986	0.0472485	0.247773	0.413114
CTB-160H23	1	245272863	245407169	0.184452	0.144873	-0.394101	0.325549	-0.079937	0.33015	0.282989
GS1-68F18	2	224263	405255	0.287521	-0.152176	-0.00291	0.077766	-0.097988	-0.005551	0.204059
GS1-8L3	2	330000	430000	0.013996	-0.580253	-0.67087	-0.041146	-0.395091	0.466725	0.539799
RP11-168K7	2	1604133	1776577	-0.042499	-0.076409	0.123717	0.229747	0.547107	-0.103515	0.199816
RP11-352J11	2	2201507	2381298	-0.004081	-0.068919	-0.078887	0.207366	0.792309	-0.110758	0.029372
RP11-327H5	2	3437074	3642424	0.149659	-0.110224	-0.032559	0.137648	0.54336	-0.142203	0.151063
RP11-292A20	2	4295218	4453491	-0.017354	-0.035383	-0.060878	0.289647	0.367346	-0.100561	0.076357
RP11-350H23	2	5797393	5989326	-0.019618	-0.134525	-0.065593	0.167064	-0.165029	-0.19111	0.163277
RP11-485O17	2	6681415	6773641	0.03433	-0.017946	-0.088131	0.192237	-0.136877	-0.094078	0.14243
RP11-496C3	2	7481746	7660122	0.095512	-0.054136	-0.04421	0.082825	-0.097748	-0.115412	0.051443
RP11-16D24	2	7742709	7863200	-0.070241	0.034891	-0.131849	0.214643	-0.065199	-0.138887	0.128902
RP11-542B5	2	8065119	8251305	-0.015255	-0.035101	0.064069	0.164937	0.108187	-0.155187	0.053489
RP11-434B12	2	8639084	8816516	0.030565	0.10485	0.100305	0.487094	0.09059	0.260538	0.070209
RP11-214N9	2	9621423	9720257	-0.023992	0.016779	0.049076	0.242056	0.056252	-0.01085	0.07412
RP11-83M8	2	10223093	10426342	0.041547	-0.175988	0.109799	-0.127596	0.234422	-0.085956	0.2389
RP11-345J13	2	11155220	11327985	0.155605	-0.014522	-0.004021	0.451032	0.06801	-0.056459	0.098894
RP11-333O1	2	12733637	12937354	0.115542	-0.067629	0.074799	0.117415	-0.015444	0.306346	0.052614
RP11-132H1	2	13534171	13669992	0.057346	0.09978	0.019743	0.365415	0.158716	0.332956	-0.036957
RP11-163G14	2	14556520	14726327	0.046423	-0.030595	0.013596	0.245985	-0.000913	0.344993	-0.025219
RP11-136K18	2	14777585	14924713	-0.088587	0.270206	0.029072	0.125069	0.046164	0.19613	0.145304
RP11-247H16	2	15152787	15242057	0.031718	-0.038991	-0.052509	0.137675	-0.050622	0.214714	0.085772
RP11-355H10	2	15965376	16164335	-0.039589	-0.20332	-0.123218	0.076063	-0.041965	0.207913	0.269024
RP11-549D18	2	16304097	16493990	0.016483	-0.22665	-0.008837	-0.025978	0.149911	0.218326	0.21796
RP11-502F14	2	16442178	16442976	0.025656	-0.23574	-0.01329	-0.073623	-0.009255	0.272101	0.209209
RP11-262D22	2	17179449	17190666	0.120426	-0.120355	-0.054083	-0.001948	-0.017046	0.305604	0.160718
RP11-111J6	2	18548232	18724921	0.058175	-0.133898	0.12618	0.018008	0.11898	-0.006288	0.118819
RP11-458J18	2	19386598	19569888	0.016997	-0.027328	-0.027186	0.249477	-0.063487	-0.073106	0.080811
RP11-17L8	2	20096061	20273620	0.038767	0.139073	0.126063	0.381475	0.040003	-0.035503	0.016567
RP11-368O18	2	22469792	22686173	0.002079	-0.155661	-0.164772	-0.141212	-0.031293	-0.137525	0.107856
RP11-560C7	2	23056715	23241165	0.0218	0.001191	0.017354	-0.0817274	0.138001	-0.089053	0.158325
RP11-557N21	2	23728364	23940106	-0.029579	-0.053018	0.024032	0.143041	0.069776	-0.127337	0.065954
RP11-169L20	2	24763124	24933828	0.077982	-0.105171	-0.065363	0.206645	0.042218	0.040918	0.101525
RP11-404P12	2	25755114	25929006	-0.061509	0.084209	-0.017029	0.304798	-0.084125	0.050896	-0.028617
RP11-106G13	2	26879348	27048339	-0.022114	-0.039688	-0.246844	0.26864	-0.082343	0.279973	-0.136235
RP11-373D23	2	28472604	28630268	-0.126992	0.05475	0.042207	0.277701	0.162884	0.209342	0.024229
RP11-328L16	2	29319259	29511907	0.027861	0.164032	0.048376	0.422736	0.105893	0.210423	0.028494
RP11-23B13	2	30723725	30891313	-0.033	-0.127517	0.108054	0.094034	0.066548	0.262919	0.097585
RP11-540E17	2	31515073	31517604	-0.083966	-0.032887	-0.093358	0.140052	0.001509	0.092689	0.151249
RP11-559D11	2	32541774	32708072	-0.098619	0.249954	0.062174	0.65609	-0.065968	0.495653	-0.190233
RP11-258F20	2	33085144	33267987	-0.056821	0.007147	0.08312	0.076227	0.139633	0.302351	-0.017017
RP11-257N21	2	34269223	34461563	-0.019789	0.127038	-0.067436	0.310696	-0.0256013	0.237759	0.024429
RP11-153O16	2	35079312	35171360	-0.018689	0.064484	-0.053193	0.217653	0.03303	0.12019	0.048216
RP11-288C18	2	36963151	37043697	-0.058274	0.036959	-0.082744	0.288782	-0.057093	0.332538	0.038379
RP11-278G12	2	37708317	37896675	0.041952	0.073775	0.056709	0.310601	-0.014003	0.283702	-0.054485
RP11-173C1	2	39065415	39245859	0.034308	0.049685	0.097719	0.43237	0.604913	0.445093	-0.067667
RP11-395B14	2	39597417	39749571	-0.022889	-0.050688	-0.088813	0.255515	-0.180523	0.25032	0.051826
RP11-457F14	2	40404846	40584188	0.152424	-0.134065	-0.084835	-0.040493	-0.0383071	0.284981	0.123919
RP11-299C5	2	42391941	42576890	0.015325	0.037013	0.082822	0.24305	0.047199	0.393385	-0.105858
RP11-204D19	2	43576392	43756737	0.11405	0.226082	0.018018	0.158417	-0.003533	0.282406	-0.107972
RP11-421J10	2	45311920	45490830	-0.0417658	0.043537	0.201196	0.221926	0.15682	-0.217848	0.144593
RP11-27C22	2	45951965	46143177	0.036224	-0.084049	0.011946	0.14141	0.019975	0.214549	0.197002
RP11-110G2	2	46163218	46355170	-0.030115	0.094763	0.446819	0.164591	0.426525	0.506345	0.13007
RP11-436K12	2	47752134	47752933	-0.12049	-0.038684	0.033873	0.341487	-0.009315	0.270584	0.119125
RP5-960D23	2	47831892	47955823	-0.076196	0.026229	0.04152	0.242554	0.103557	0.361543	0.005496
RP11-19A8	2	48996696	49151284	0.022995	-0.097876	0.002255	0.05111	-0.032848	0.257113	0.124004
RP11-436L21	2	49217438	49217902	0.03468	-0.082491	-0.137373	0.088219	-0.078919	0.175628	0.103219
RP11-319N5	2	50445029	50606403	0.053156	-0.006114	-0.086407	0.18429	0.0211591	0.151423	-0.010973
RP11-5M9	2	50457090	50618861	0.079534	-0.04282	-0.158827	0.412967	-0.054251	0.371543	0.085923
RP11-391D19	2	51007849	51197816	-0.061186	-0.068135	-0.050455	0.328746	-0.092648	0.245092	0.165529
RP11-389K20	2	52103840	52291971	0.018811	0.268444	-0.093617	0.194888	-0.123589	0.312612	0.066147
RP11-335O22	2	52251412	52431359	0.072627	0.17041	0.034767	0.200382	-0.113965	0.262041	-0.046494
RP11-7H13	2	52962105	53159432	-0.117542	0.018025	-0.063118	0.332427	-0.069962	0.238167	-0.02609
RP11-508L23	2	53851904	53965092	-0.053258	0.047357	-0.076857	0.425777	-0.275282	0.251753	0.072136
RP11-30C22	2	54867309	54977151	0.077254	0.168556	0.057616	0.514246	0.054339	0.335166	0.016753
RP11-152O18	2	55725498	55892723	-0.010789	0.053611	-0.031028	0.295819	0.180355	0.299646	0.058505
RP11-481J13	2	56260197	56402032	0.0744106	-0.19384	0.064833	0.282448	0.111489	0.139621	0.098504
RP11-201J10	2	57196182	57352998	-0.006529	0.037413	-0.01084	0.394628	-0.064352	0.314499	-0.033594
RP11-260K8	2	59017476	59199494	0.031091	-0.155615	-0.064216	0.113555	-0.036502	0.239028	0.091578
RP11-440P5	2	60611241	60748249	0.025572	-0.01902	-0.026045	0.224445	-0.023393	0.27585	0.071322
RP11-373L24	2	60985332	61194391	-0.092855	0.058268	-0.004866	0.300957	-0.040414	0.307878	-0.120154
RP11-479F13	2	61344731	61438814	-0.008023	0.072163	0.020581	0.388727	-0.040783	0.415853	-0.05252
RP11-52F10	2	62653646	62800899	0.0969759	0.127176	0.07869	0.673428	0.192572	0.212447	0.053231
RP11-261A24	2	63297615	63399719	0.171117	-0.084261	-0.025	0.229898	2.88404	0.58916	0.263875
RP11-568N6	2	64536417	64734503	0.079588	-0.082397	-0.163325	-0.01172	0.140491	0.138133	0.292382
RP11-263L17	2	65644944	65804042	-0.089089	-0.006183	-0.012233	0.205467	0.0127019	0.299414	0.328739
RP11-554F14	2	66452255	66634716	0.080447	-0.067913	-0.004646	0.425985	0.068711	0.303672	0.308439
RP11-547F18	2	67036017	67212337	0.084781	0.354386	-0.01881	0.077438	-0.00313	0.297573	0.25203
RP11-67K11	2	68065385	68221272	0.058838	-0.1679	-0.015462	0.125804	0.101404	0.385472	0.258897
RP11-304A15	2	68918397	69082390	0.042829	-0.052905	0.009392	0.207249	0.102145	0.325356	0.262395
RP11-245N4	2	70432669	70572501	-0.044851	-0.165613	0.123314	0.022108	0.060058	0.249619	0.297254
CTB-11K1	2	70935636	70936133	-0.062982	0.085025	-0.002724	0.057497	-0.2619	0.293198	0.287938
RP11-343N14	2	72305490	72486704	0.140097	-0.149665	0.049454	0.107187	0.047363	0.394165	0.319691
RP11-434P11	2	73728650	73941722	-0.189924	0.048102	0.033735	0.378088	-0.08996	0.307251	0.223595
RP11-1P9	2	74393573	74482924	-0.047649	-0.034994	0.04566	0.076972	-0.159914	0.068844	0.227191
RP11-335E8	2	76231201	76416374	0.057804	0.162353	0.314666	0.427545	-0.047755	0.326184	0.11131
RP11-535E19	2	77189692	77253947	0.10138	0.113476	0.16079	-0.0116525	0.059156	0.307504	0.181406
RP11-9O10	2	77992250	78146869	-0.01088	0.046496	0.064652	0.410182	0.045019	0.334692	0.105373
RP11-419E14	2	78797793	78987258	0.028121	0.109103	-0.046348	0.262115	0.044278	0.198046	-0.029248
RP11-458O14	2	79877922	79980541	-0.07656	-0.039751	0.03174	0.339029	-0.202632	0.248731	-0.159082
RP11-303I4	2	80715784	80867025	-0.005929	0.059964	0.014867	0.253666	-0.199399	0.268751	-0.110998
RP11-89C12	2	81677117	81821676	0.002051	0.007766	-0.33745	-0.212128	0.532274	-0.033049	-0.065573
RP11-495B16	2	82669826	82774612	0.035344	-0.045435	0.065335	0.366444	-0.132606	0.286794	-0.021215
RP11-548D17	2	83505932	83692618	0.19162	0.096449	0.032473	0.26701	0.0296343	0.109462	0.024859
RP11-513O19	2	85571823	85747516	-0.122337	0.067967	0.155341	0.191414	0.073299	0.275243	0.067319
RP11-301O19	2	86188635	86359354	0.012429	-0.106719	0.210151	0.037536	0.176767	0.342697	0.069389
RP11-21P18	2	88109843	88273126	-0.126053	0.044245	0.143273	0.165427	-0.027672	0.261893	0.040485
RP11-294I20	2	88997538	89163193	-0.122481	-0.039821	0.197562	0.243797	-0.122996	0.266588	0.173046
RP11-316G9	2	89619699	89830899	-0.0212769	-0.062156	0.131033	0.222771	-0.034388	0.238669	0.374691
RP11-71B7	2	94840306	95041912	-0.126469	0.063312	-0.272225	0.310773	-0.112605	-0.002669	0.013809
RP11-34G16	2	95733908	95921790	-0.021268	0.027877	-0.386385	0.23613	0.133149	0.255872	0.246299
RP11-139J6	2	96080745	96258268	-0.196825	-0.084349	-0.278083	0.148221	0.138984	0.319881	0.36339
RP11-363D14	2	96493360	96656080	-0.036719	-0.084208	-0.364568	0.181614	0.282341	0.296175	0.361436
RP11-542D13	2	97564600	97795025	-0.090683	0.044458	-0.323341	0.480094	-0.004999	0.336519	0.162329
RP11-547F10	2	98104038	98291335	0.023573	-0.0687	-0.356966	0.205303	0.187369	0.307102	0.27281
RP11-38C17	2	99204128	99273607	-0.036988	-0.086505	-0.425862	0.37935	-0.082478	0.300713	0.290808
RP11-549H5	2	100047310	100219883	0.094513	-0.159198	-0.383171	0.197044	0.191082	0.400641	0.322287
RP11-30G7	2	100209259	100384334	0.028669	-0.03103	-0.453614	0.15423	0.068246	0.245113	0.332507
RP11-299H21	2	101163997	101371572	-0.031742	-0.034253	-0.311848	0.251397	0.027369	0.365151	0.246445
RP11-451C2	2	102076852	102122664	0.027873	-0.075613	-0.344397	0.13405	0.155267	0.29867	0.245909
RP11-373G23	2	102805053	102986016	7.8e-05	0.084492	-0.354648	0.1823	0.576584	0.255613	-0.020844
RP11-350B7	2	104959168	105141503	0.025773	-0.042534	-0.442061	0.373692	-0.084904	0.322686	0.281956
RP11-526D2	2	105942305	106106184	0.125083	-0.070552	-0.397377	0.279625	-0.019822	0.368287	0.227063
RP11-519H15	2	106939463	107129303	-0.077858	-0.127917	-0.387915	0.092492	0.36696	0.102265	0.251709
RP11-443K8	2	108223698	108437172	-0.034294	-0.007643	-0.217411	0.276147	0.256437	0.213877	0.135572
RP11-566O4	2	109203284	109411854	-0.027393	-0.071452	-0.343716	0.19816	0.660817	0.299255	0.28851
RP11-528G9	2	110255188	110348736	-0.037724	-0.121208	-0.331838	0.262312	0.62794	0.300728	0.331929
RP11-438K19	2	111491532	111673028	-0.030642	0.005936	-0.366299	0.225512	0.406891	0.071213	0.256957
RP11-368A17	2	113063687	113232083	-0.170751	0.058001	-0.358942	0.50489	0.427957	0.303141	0.245166
RP11-504G11	2	115568165	115730064	-0.004429	-0.03383	-0.376375	0.379053	0.230853	0.030671	0.157875
RP11-412A2	2	115793324	115935996	0.034409	-0.04643	-0.486809	0.327513	0.34773	0.007154	0.183657
RP11-339P1	2	116380661	116516523	-0.048612	-0.032367	-0.443217	0.271488	0.358997	-0.023392	0.184275
RP11-59P4	2	117162531	117350284	0.011138	-0.011098	-0.476092	0.438846	0.351614	0.019426	0.211483
RP11-425F6	2	118086841	118291560	-0.025916	0.109425	-0.434656	0.169049	0.358661	-0.092021	0.238441
RP11-19E11	2	119282005	119408043	0.131459	-0.158715	-0.371556	0.077891	0.557959	-0.035362	0.365907
RP11-77A13	2	119406044	119582597	-0.034419	-0.042607	-0.441554	0.198505	0.400022	-0.082631	0.267669
RP11-69O6	2	121703878	121875689	0.049319	-0.123521	-0.402742	0.179516	0.541804	-0.015571	0.474387
RP11-490M17	2	122905610	122951982	0.081477	-0.050919	-0.523185	0.234045	0.492831	-0.086941	0.233195
RP11-202H24	2	122949983	122990114	0.040002	0.067456	-0.468575	0.441681	0.331817	-0.053289	0.212282
RP11-11G20	2	125735245	125900995	0.023057	-0.06483	-0.346911	0.313814	0.189527	0.015033	0.30116
RP11-48K7	2	127088967	127253635	0.027263	-0.263401	-0.329943	-0.105549	0.524894	-0.147644	0.364781
RP11-314L11	2	127792717	127998058	-0.047155	0.021244	-0.297423	0.261643	0.42086	-0.022903	0.170718
RP11-207G14	2	129638035	129801083	-0.02902	-0.025445	-0.485678	0.226475	0.457719	-0.091815	0.228079
RP11-32C20	2	130417795	130583205	0.003234	-0.052518	-0.427146	0.496147	0.075891	-0.12881	0.024246
RP11-510C1	2	131281833	131473372	-0.142773	-0.10442	-0.461637	0.326219	0.314601	-0.106971	0.314898
RP11-209H16	2	131615215	131788285	0.049097	-0.298663	-0.647409	0.315748	0.162314	-0.043213	0.065426
RP11-24O13	2	132110319	132114312	0.021233	-0.056592	-0.433056	0.370548	0.271994	0.008451	0.149877
RP11-1L22	2	133003528	133183138	-0.033953	-0.091624	-0.442189	0.075035	0.363913	-0.276848	0.304283
RP11-105K20	2	133630358	133805991	-0.008199	-0.131189	-0.395632	0.133399	-0.232656	-0.06792	0.040715
RP11-250H22	2	133908838	134076663	-0.002707	-0.008441	-0.545263	0.283788	-0.214288	-0.181099	0.29218
RP11-289K3	2	135756585	135908487	-0.056036	-0.05973	-0.485844	0.302818	0.163932	-0.158255	0.283809
RP11-355I13	2	136992813	137204560	-0.078568	-0.075509	-0.507352	0.231806	-0.82586	-0.138054	0.274942
RP11-58C7	2	138186859	138373102	0.032594	0.115244	-0.451868	0.668143	-0.612861	0.019486	0.153888
RP11-12M21	2	139646882	139815023	0.003579	0.090046	-0.411929	0.324793	0.02666	-0.165313	0.086896
RP11-279M2	2	141580581	141681289	0.053959	0.04069	-0.490287	0.589138	-0.74282	0.009738	0.212609
RP11-215D12	2	142809515	142993635	0.048683	0.091553	-0.471731	0.510497	-0.684116	-0.07827	0.129235
RP11-190J23	2	143616900	143784323	0.009286	0.006343	-0.325075	0.330795	-0.64127	-0.05338	0.173291
RP11-285H23	2	144706018	144897136	0.084223	-0.042362	-0.554462	0.319574	-0.877101	-0.077921	0.258433
RP11-207O14	2	146708827	146893232	0.076323	0.111314	-0.250073	0.480477	-0.53734	0.017776	0.015402
RP11-3P4	2	148045023	148206207	0.070712	-0.100533	-0.523691	0.025894	-0.801837	-0.175856	0.369852
RP11-16J22	2	148126970	148305202	0.062248	0.214775	-0.357673	0.127747	-0.558159	-0.137851	0.214634
RP11-329H24	2	150283160	150484067	0.177953	0.001349	-0.38527	0.553057	-0.631298	-0.039316	0.278238
RP11-62P16	2	150720410	150896902	0.022081	-0.058709	-0.397598	0.239981	-0.672936	-0.012718	0.235457
RP11-21M18	2	150982258	151157148	0.129764	-0.026672	-0.392525	0.295425	-0.713601	-0.012996	0.218389
RP11-311L3	2	151943215	152103839	-0.028925	0.072701	-0.30489	0.55055	-0.599463	0.06412	0.16933
RP11-458J7	2	152545587	152731072	-0.002034	-0.103493	-0.359614	0.109521	-0.06609	0.006013	0.275029
RP11-547P13	2	153667420	153868986	0.135101	-0.181551	-0.424522	0.163613	0.0476052	-0.001556	0.351347
RP11-21L17	2	154544456	154698306	0.108612	0.036116	-0.474836	0.380165	0.0401994	-0.084139	0.361088
RP11-266L10	2	155644812	155824018	-0.081027	-0.03923	-0.553449	0.353345	-0.16524	-0.051289	0.268119
RP11-228F17	2	156637208	156697439	0.048969	0.155937	-0.350409	0.232176	-0.111123	-0.013328	0.19224
RP11-522N18	2	157169525	157367277	0.036864	-0.06089	-0.229595	0.003231	-0.034755	-0.159705	0.319645
RP11-301K6	2	158281996	158449096	-0.043704	0.106045	-0.057398	0.297821	-0.278761	0.077248	-0.007211
RP11-552E1	2	159226087	159418304	0.068191	-0.09389	-0.512907	-0.073794	0.146957	-0.051255	0.37148
RP11-23H14	2	160805538	160973554	0.0399081	0.109586	-0.48116	0.362464	0.006203	0.163343	0.229334
RP11-440P12	2	161713725	161885605	0.049815	-0.055572	-0.49571	0.028338	0.097735	-0.090514	0.220572
RP11-576I16	2	162800163	162963843	0.060151	-0.015151	-0.392861	0.021958	0.228113	-0.021156	0.237335
RP11-5J4	2	164202898	164365195	0.090929	-0.052691	-0.450453	-0.042294	-0.033014	-0.06399	0.220532
RP11-272E3	2	165355726	165546723	0.011302	0.088247	-0.563859	0.240585	-0.123888	-0.076263	0.127734
RP11-2I8	2	166627355	166817420	0.025321	0.190761	-0.437172	0.007424	-0.0352	-0.05431	0.099464
RP11-11N16	2	169016879	169207143	0.010594	0.011156	-0.344918	-0.130046	0.004182	0.015102	0.297097
RP11-285F23	2	169324017	169514365	0.086242	-0.090001	-0.515906	0.026272	-0.076258	-0.044466	0.266062
RP11-551O2	2	169914098	170054522	0.117272	-0.027271	-0.380666	0.031361	0.724732	-0.016406	0.25617
RP11-141H20	2	169906687	170070826	0.040783	-0.101378	-0.412565	-0.170615	0.58649	0.157402	0.302045
RP11-389F18	2	170588347	170807521	0.065878	-0.083173	-0.429271	-0.066348	0.058881	0.001583	0.262549
RP11-244E6	2	171198186	171378406	-0.100151	-0.012776	-0.316357	0.119489	-0.263535	-0.036031	0.243467
RP11-176L20	2	172251845	172388658	0.112446	0.160397	-0.228492	0.290779	0.159939	0.121159	0.076299
RP11-343H10	2	173286014	173442846	0.106785	-0.069023	-0.412217	-0.136694	0.208189	0.042098	0.280762
RP11-158L8	2	174112569	174292006	-0.03119	0.0422	-0.307359	0.013409	-0.048368	-0.023162	0.239015
RP11-483E17	2	175167028	175348690	0.012456	-0.094522	-0.47989	-0.19853	0.15413	-0.010995	-0.026221
RP11-205B19	2	176095657	176262631	0.04835	0.054951	-0.416213	-0.00962	0.073735	-0.089609	0.216782
RP11-157E8	2	177169341	177322759	-0.01054	0.074134	-0.45868	0.106606	0.046645	0.059617	0.239883
RP11-250N10	2	178197140	178369554	-0.049127	0.034311	-0.523453	-0.031327	-0.043158	-0.003732	0.243401
RP11-65L3	2	179083645	179256472	0.03038	0.026304	-0.383295	-0.01742	0.113623	0.079057	0.246384
RP11-535B12	2	180062619	180235223	0.108213	0.166008	-0.327959	0.207062	0.18898	0.129209	0.120354
RP11-391P1	2	180448657	180600907	0.083266	0.089712	-0.512418	0.188233	-0.132999	-0.022016	0.230625
RP11-67G7	2	182805602	182955815	0.061985	-0.023604	-0.319433	0.078266	-0.027763	-0.262618	0.110394
RP11-38H6	2	183263206	183429135	0.090446	0.158494	-0.435874	0.309629	0.06901	-0.331165	0.213976
RP11-571N13	2	184546950	184586499	0.077601	-0.132227	-0.364694	-0.099518	0.054112	-0.37782	0.287881
RP11-363K21	2	185257322	185451829	0.057638	-0.028989	-0.452336	0.056562	-0.13441	-0.374876	0.204374
RP11-29E4	2	185913317	186118506	0.137756	0.029025	-0.415979	0.152002	-0.075933	-0.378549	0.066903
RP11-372A6	2	187527654	187736577	0.053759	0.089836	-0.341303	0.079788	0.046104	-0.419798	0.085928
RP11-172N20	2	188973020	189142947	0.153932	-0.01928	-0.487867	0.033389	0.0629505	-0.419709	0.269768
CTC-444N24	2	189908000	189965350	0.27905	-0.072582	-0.426611	-0.214653	0.19796	-0.343224	0.279797
RP11-235L22	2	190532681	190693355	0.116437	0.040265	-0.466898	0.115035	-0.008693	-0.32968	0.123234
RP11-284E5	2	191279221	191472235	0.025328	0.03868	-0.362286	-0.039246	0.019001	0.054644	0.245544
RP11-59L22	2	193032180	193194019	0.055789	-0.008662	-0.401426	0.15754	-0.009806	-0.380344	0.122252
RP11-363G3	2	193887574	194055514	0.060711	-0.045685	-0.437861	0.078384	-0.026837	-0.369285	0.149557
RP11-1A1	2	195347067	195529015	0.006523	0.020787	-0.116471	0.289237	-0.065105	0.131371	-0.046861
RP11-149P12	2	195944174	196113459	0.036575	0.006558	-0.441441	0.109334	-0.060377	0.007652	0.219612
RP11-347P5	2	196655619	196870772	0.000238	-0.071625	-0.506927	-0.0391926	0.065857	-0.062438	0.269003
RP11-172B9	2	197900241	197956614	0.022563	-0.004796	-0.380627	0.050175	0.0107894	-0.0371	0.200457
RP11-115H23	2	198371111	198415616	0.002335	0.083881	-0.220688	0.247296	0.179901	0.217115	0.110428
RP11-530J6	2	200107023	200239085	-0.071674	-0.007036	-0.422547	0.239968	-0.0453	0.290648	0.241543
RP11-23F11	2	200129341	200326333	0.001533	-0.093076	-0.438809	-0.054806	0.0094165	0.246826	0.254488
RP11-34K3	2	200825645	201002183	0.024075	-0.071348	-0.516823	-0.179891	-0.088984	-0.142977	0.345057
RP11-13J8	2	201673326	201846513	-0.212646	0.043718	-0.366649	0.162304	0.023667	0.355816	0.124735
RP11-309N8	2	202317540	202455809	-0.042718	-0.025444	-0.370528	0.085225	0.043748	0.208804	0.235906
RP11-329O10	2	203482868	203499614	-0.003752	0.180374	-0.352537	0.276666	0.064158	0.390484	0.138685
RP11-507C18	2	204832492	205032445	0.005584	-0.059369	-0.475342	0.088312	0.0695147	0.349177	0.267652
RP11-15J24	2	205292081	205464556	0.003155	0.247826	-0.201017	-0.42953	-0.029665	0.094833	0.219875
RP11-325M10	2	206171619	206359680	-0.014557	-0.051594	-0.538681	-0.117186	-0.186214	0.233503	0.368647
RP11-470J24	2	206964219	207113680	-0.087695	0.022661	-0.391688	0.066948	0.024676	0.406297	0.243273
RP11-309L6	2	207819816	207978656	0.068388	0.00079	-0.446646	-0.078665	0.089301	0.217824	0.263541
RP11-140C4	2	208832298	208995786	-0.076529	0.217141	0.042325	0.003403	-0.080009	0.097462	0.004414
RP11-479L11	2	210068962	210267450	0.00632	-0.02674	-0.496532	-0.000972	-0.043183	0.343497	0.188445
RP11-92L12	2	210284909	210448993	-0.090489	0.080075	-0.303736	0.24993	-0.148066	0.298295	0.09062
RP11-396J8	2	210745171	210937274	0.008523	0.16037	-0.544392	0.418567	-0.116195	0.331072	0.165802
RP11-300D24	2	211988771	212156835	0.064945	-0.022589	-0.37637	-0.005031	-0.164655	0.263077	0.233804
RP11-560C24	2	213278234	213464451	0.056295	0.012013	-0.447072	0.089851	-0.06048	0.30246	0.197808
RP11-105N14	2	213830414	213991444	-0.018934	-0.007499	-0.354821	0.00454	0.071348	0.066316	0.034022
RP11-427F22	2	214823539	215024677	0.070894	-0.086021	-0.509529	-0.164041	0.023453	0.33798	0.20947
RP11-489P15	2	216388090	216519816	-0.042586	-0.068073	-0.531449	-0.13218	0.0332429	0.346437	0.317778
RP11-307A11	2	217179278	217341485	0.019462	-0.078115	-0.374819	-0.166506	-0.060047	0.214377	0.351771
RP11-506C8	2	217341286	217521144	0.064961	-0.194998	-0.445352	-0.114013	0.058574	0.172509	0.477946
RP11-423F9	2	217914888	218127436	0.104571	-0.108108	-0.400496	-0.205658	0.116649	0.325142	0.311162
RP11-378A13	2	218944354	219136108	-0.016407	-0.038874	-0.285973	-0.002442	0.277629	0.309747	0.242972
RP11-512O7	2	220354172	220549129	0.094463	0.039278	-0.305536	0.074189	0.210715	0.363248	0.354257
RP11-444B5	2	221452429	221539325	0.044655	-0.067407	-0.358892	-0.014535	-0.016159	0.434735	0.250866
RP11-71J24	2	222610551	222791520	-0.035208	0.030332	-0.525311	-0.073702	-0.059347	0.267766	0.270649
RP11-397D2	2	222972564	223129900	-0.000959	0.102344	-0.405825	0.262007	-0.066822	0.402415	0.235126
RP11-3I22	2	223297497	223466803	0.014617	0.006837	-0.466042	-0.092056	0.110179	0.334806	0.213867
RP11-551D18	2	224135318	224264870	-0.07491	-0.093718	-0.478189	0.018009	-0.002383	0.281855	0.282859
RP11-211K17	2	227157066	227322490	0.090569	-0.060703	-0.459922	-0.238582	0.00798	0.202495	0.273409
RP11-149O3	2	228483956	228659300	-0.054042	0.051504	-0.207638	0.095225	0.035347	0.175128	0.234994
RP11-70L16	2	229433843	229554221	0.041015	-0.140353	-0.490865	-0.021797	-0.657029	0.291576	0.328207
RP11-457P23	2	230504217	230706599	-0.075835	-0.092742	-0.26811	0.037949	0.0581122	0.218227	0.269057
RP11-52C8	2	232485851	232659089	-0.046253	-0.04029	-0.202722	-0.081595	-0.283148	0.401305	0.310572
RP11-91N19	2	233104541	233261053	-0.014096	-0.143231	0.057144	-0.617983	0.0037139	-0.339707	0.042726
RP11-534J17	2	234054852	234218410	0.002371	-0.045526	-0.426339	-0.105915	-0.497069	0.335742	0.284698
RP11-263G22	2	234710316	234819026	-0.034296	0.01082	-0.445209	-0.111954	-0.535422	0.269509	0.486272
RP11-84G18	2	236104371	236294755	0.00329	-0.267133	-0.466616	-0.413798	-0.369492	0.15774	0.759528
RP11-260J21	2	237157331	237338113	-0.067817	-0.118845	-0.273502	-0.155331	-0.0800418	0.261244	0.369047
RP11-497D24	2	238368923	238581197	0.024804	0.171646	-0.411785	-0.132163	-0.528488	0.214971	0.422749
RP11-15L18	2	239039974	239208490	0.051167	-0.0495	-0.432619	-0.177482	-0.314805	0.321208	0.583949
RP11-546M8	2	240069142	240213761	0.129204	-0.080984	-0.825402	-0.141411	-0.38868	0.331788	0.470678
RP11-556H17	2	241691439	241866617	-0.042554	-0.010955	-0.941506	-0.01472	-0.567631	0.333553	0.5375
GS1-172I13	2	242518229	242618229	0.091027	0.350781	-0.28406	-0.053856	-0.168745	-0.049569	0.35218
PAC1186B18	3	186817	299430	0.29689	0.641182	0.034368	0.712654	0.259823	0.4419	-0.0793874
RP11-86C13	3	768338	958276	0.067517	0.346168	-0.141826	0.388704	0.049459	0.353236	-0.187421
RP11-299N3	3	2181272	2367278	-0.055977	0.378075	0.014605	0.446423	-0.635375	0.382072	-0.345624
RP11-97C16	3	3100219	3274531	-0.044516	0.145677	-0.123073	0.333401	-0.0366787	0.096094	-0.113866
RP11-95E11	3	3134172	3304965	0.016439	0.302018	-0.172065	0.310746	0.690423	0.287371	-0.091912
RP11-10H6	3	3156042	3326580	0.076092	0.344471	-0.067585	0.29348	0.369674	0.200355	-0.282163
RP11-183N22	3	4492889	4493650	0.037031	0.372014	-0.008752	0.405616	0.464229	0.426114	-0.374165
RP11-238A9	3	4490452	4652964	0.194883	0.354998	-0.06505	0.317871	0.407892	0.291338	-0.199886
RP11-129J10	3	5027803	5180954	-0.023586	0.331665	0.04489	0.527383	0.625291	0.396453	-0.213356
RP11-33E18	3	5501957	5696842	-0.057791	0.418571	0.031428	0.399468	0.268113	0.25828	-0.253856
RP11-277D17	3	6475245	6636733	-0.033294	0.360859	-0.085551	0.512604	0.772726	0.254505	-0.270035
RP11-167K17	3	6749027	6942291	0.081934	0.430277	-0.04059	0.556649	0.7786	0.278356	-0.272251
CTB-114A6	3	7498176	7537606	0.009519	0.169505	-0.032891	0.317608	-0.316788	0.318019	-0.013425
RP11-329A2	3	7560405	7760383	0.002967	0.540209	0.067281	0.64632	0.092777	0.383776	-0.345492
RP11-105K13	3	8869825	9037105	0.027312	0.314996	-0.016097	0.436113	-0.155494	0.140044	-0.228919
RP11-334L22	3	9053943	9236203	0.014444	0.411097	0.114404	0.249863	0.264979	0.302481	-0.176913
RP11-382A21	3	10066555	10067156	-0.072524	0.418387	0.107502	0.390979	0.369808	0.326141	-0.241386
RP11-438J1	3	10137483	10347535	-0.114504	0.451047	0.023481	0.426227	0.342388	0.212546	-0.213974
RP11-25C10	3	12420266	12590814	-0.045224	0.383596	0.026095	0.402686	0.446121	0.287966	-0.182117
RP11-163D23	3	12590779	12735990	-0.069817	0.48915	-0.001765	0.512077	0.518868	0.334894	-0.339878
RP11-488M6	3	13474877	13656208	0.044959	0.304064	0.051677	0.392357	0.749342	0.283895	-0.150762
RP11-165B2	3	13797747	13964637	0.027011	0.199676	0.125079	0.275178	0.696673	0.292867	-0.098805
RP11-316A10	3	14886274	15046975	-0.016587	0.383958	-0.106841	0.24292	0.532662	0.066949	-0.154218
RP11-305L22	3	15628045	15764879	0.030416	0.476913	0.024191	0.498442	0.480215	0.357122	-0.315432
RP11-255O19	3	15780358	15940642	0.024828	0.553693	0.060346	0.616488	0.422421	0.343398	-0.409665
RP11-80D24	3	17181366	17345270	0.062959	0.528896	-0.016788	-0.034372	0.310433	0.274239	-0.288073
RP11-8D23	3	17809290	17960793	-0.057038	0.287958	0.023469	-0.016377	0.375968	0.201462	-0.109838
RP11-44M22	3	19336535	19494336	0.118168	0.524487	0.053617	0.126764	0.356126	0.329467	-0.287432
RP11-27J5	3	20636015	20828584	0.047493	0.51245	-0.045088	0.048328	0.307574	0.268127	-0.251954
RP11-180N14	3	21314358	21484066	0.089707	0.420909	0.017785	-0.039887	0.365354	0.434131	-0.190468
RP11-16E8	3	21574260	21742237	0.203765	0.405588	-0.0334	-0.138999	0.543528	0.304709	-0.221806
RP11-208G16	3	22372629	22514821	0.101406	0.488432	-0.019677	-0.102835	0.36266	0.351913	-0.21628
RP11-89F18	3	23404804	23575751	-0.016633	0.102314	0.063855	-0.505815	0.706033	-0.413332	-0.071409
RP11-18L17	3	24167259	24311442	0.142463	0.492555	0.052875	-0.084605	0.529462	0.324532	-0.166054
RP11-421F9	3	25447987	25518546	-0.0386189	0.469337	-0.002829	0.096912	0.300838	0.251683	-0.049336
RP11-226E22	3	26718031	26882772	0.050659	0.396768	-0.136812	0.046469	0.28773	0.139466	-0.083812
RP11-2G22	3	27349564	27531283	-0.004522	0.611488	-0.130565	0.082505	0.277191	0.232429	-0.312678
RP11-11L6	3	28645912	28824358	0.056724	0.493746	-0.024092	-0.077719	0.387695	0.295497	-0.192872
RP11-30G4	3	28813263	28966852	0.009583	0.476763	-0.095488	-0.099516	0.291004	0.227035	-0.121201
RP11-103N21	3	29867264	30018477	-0.030223	0.657011	0.082586	-0.290828	0.072602	0.086867	-0.096974
RP11-69K20	3	30275511	30447593	0.125955	0.522688	0.005228	-0.223287	0.596879	0.328896	-0.13349
RP11-7I16	3	30704315	30705070	0.0384376	0.552319	-0.023559	-0.029723	0.201753	0.22782	-0.191751
RP11-48E16	3	31634821	31812073	-0.040493	0.505498	0.012797	-0.164538	0.442645	0.271694	-0.145115
RP11-524O15	3	32453732	32650841	0.061058	0.220494	-0.075241	0.202803	0.372104	0.347121	0.103803
RP11-35C18	3	34495503	34655809	0.0412	0.444968	-0.002008	-0.054287	-0.058917	0.31562	-0.174454
RP11-56P22	3	34981197	35131137	0.063088	0.403446	-0.129191	0.018958	0.261038	0.330935	-0.147971
RP11-380G10	3	35590144	35766135	0.086173	0.507493	-0.029575	-0.016726	-0.150189	0.321281	-0.264815
RP11-134C18	3	36562383	36744610	-0.0249	0.557698	0.03138	-0.062892	-0.001039	0.341341	-0.194229
RP11-129K12	3	36866838	37036150	-0.109937	0.555773	0.025528	-0.038942	-0.079865	0.197125	-0.207007
RP11-331G2	3	39135103	39311642	-0.030195	0.449249	0.036538	-0.246479	0.111513	0.224563	-0.124622
RP11-66G8	3	39667049	39836466	0.024671	0.343815	-0.002011	-0.133186	0.057963	0.393224	-0.15856
RP11-527M19	3	41172081	41354719	-0.00992	0.421849	-0.025237	-0.109711	-0.10909	0.269888	-0.057113
RP11-437N10	3	42498457	42700997	-0.035945	0.331525	0.031731	0.017873	0.34759	0.264572	-0.099545
RP4-613B23	3	42599809	42784969	-0.14739	0.497135	0.031499	-0.0895	0.468751	0.269488	-0.126953
RP11-189H19	3	44567516	44737858	-0.045356	0.555986	0.043041	-0.152372	0.000187	0.333691	-0.177085
RP11-111P21	3	45315409	45497977	-0.094629	0.452257	0.032405	0.060466	0.652126	0.350598	-0.20087
RP11-91E8	3	45989826	46150224	0.057846	0.202484	0.326956	0.094802	0.187496	0.14375	-0.068155
RP4-544D10	3	47295529	47384746	-0.031378	0.290207	0.036495	-0.381637	0.89267	0.337615	0.048608
RP11-88B8	3	47858079	48047343	-0.130036	0.442009	-0.038459	-0.215623	0.056759	0.263326	-0.147018
RP1-289H18	3	48080483	48208886	-0.158234	0.295645	0.113875	0.175388	0.122003	0.402016	-0.022618
RP11-24C3	3	48357034	48512503	-0.044325	0.490314	0.074998	-0.134856	0.53585	0.389446	-0.099785
RP11-3B7	3	49222551	49393337	-0.169491	0.386269	0.031997	0.076057	0.290875	0.18959	-0.108189
RP11-78O10	3	49843918	50006856	-0.116094	0.478937	0.068276	-0.127868	0.642048	0.330214	-0.173068
RP11-89F17	3	51390597	51559095	-0.122877	0.132219	-0.062659	0.112689	-0.043622	-0.030621	0.112776
RP11-314A5	3	51791953	52007218	-0.0108677	0.555341	0.050806	-0.049868	-0.123667	0.241804	-0.113996
RP5-966M1	3	52706337	52839811	-0.194369	0.43094	0.157081	-0.169416	0.087501	0.296723	-0.133296
RP11-122D19	3	54007389	54188449	0.002005	0.341501	0.067242	-0.24317	0.557873	0.378065	-0.356121
RP11-554O1	3	54612410	54778936	-0.024365	0.350992	-0.012655	-0.150582	-0.052658	0.281216	0.373969
RP11-58O15	3	55606071	55797580	-0.062088	0.385318	0.036877	-0.216833	-0.029587	0.319665	0.384641
RP11-120C2	3	57297474	57406992	-0.060285	0.520584	0.187333	0.180771	0.186141	0.511331	-0.157968
RP11-229A12	3	57370434	57534933	0.127216	0.438085	0.079391	0.335383	0.054508	0.232468	0.090951
RP11-80H18	3	58149203	58327213	-0.106933	0.454941	0.035917	-0.180415	-0.048506	0.43068	0.216696
RP11-170K19	3	59701342	59875950	0.025552	0.48868	0.074557	-0.165189	-0.165692	0.248311	0.282159
RP11-154D3	3	62016747	62182595	-0.064267	0.428706	-0.055099	-0.123807	0.02452	0.229299	0.325615
RP11-204J18	3	62190612	62347194	0.10837	0.539975	-0.048556	-0.101209	-0.025296	0.290984	0.22344
RP11-108A8	3	63254921	63396321	-0.03235	0.545386	0.008915	0.362951	-0.111528	0.185432	0.023069
RP11-9A1	3	64198694	64357759	0.067593	0.557056	-0.007207	-0.108216	0.516261	0.32282	0.236582
RP11-88H12	3	65182347	65361126	-0.096476	0.236195	-0.303002	-0.252264	-0.307502	-0.264001	0.057234
RP11-24O17	3	66860334	67018893	0.045893	0.333484	-0.059892	-0.288651	0.466171	0.28276	0.323332
RP11-79C12	3	68008697	68146379	0.107053	0.481374	-0.073029	-0.006664	0.084351	0.091745	0.169677
RP11-152N21	3	69383517	69541168	-0.022051	0.417684	-0.093644	0.450641	-0.147885	0.272988	0.376508
RP11-118O11	3	70632733	70792904	0.022731	0.500736	0.047838	-0.048049	-0.017609	0.463463	0.120611
RP11-154H23	3	71622956	71816508	0.0005	0.483754	-0.002133	-0.068914	0.082283	0.256801	0.261726
RP11-522N9	3	72455281	72633499	0.000745	0.395881	0.109952	-0.183755	0.532476	0.207887	0.250091
RP11-252O10	3	73463946	73612108	0.06813	0.447115	0.035903	-0.109002	0.474878	0.301169	0.299417
RP11-20B7	3	73854898	74026003	0.127498	0.365218	0.003349	0.49269	0.392431	0.343236	0.379944
RP11-11L10	3	74234096	74391234	0.117575	0.495291	-0.008703	0.120253	0.426818	0.302935	0.155011
RP11-514J23	3	76310308	76477952	0.019173	0.49566	-0.056044	0.095819	-0.221182	0.336594	0.190918
RP11-220O14	3	77650543	77654543	0.032696	0.378223	-0.145763	0.103837	-0.092231	0.175419	0.088335
RP11-16M12	3	78395760	78564986	0.013666	0.505663	-0.053389	0.016462	0.16177	0.30908	0.102427
RP11-333I20	3	78932918	79097077	0.162572	0.598399	-0.068441	-0.012153	0.525431	0.338159	0.211972
RP11-26H10	3	80133749	80297117	0.014429	0.532165	-0.143571	0.061669	0.278691	0.182783	0.243321
RP11-510B7	3	80611850	80795918	-0.042113	0.469758	-0.077308	0.0490587	-0.067605	0.219832	0.249331
RP11-425D6	3	81649533	81650325	0.138829	0.519716	-0.079935	0.0097	-0.10506	0.299948	0.145826
RP11-442C9	3	81647507	81740107	0.054613	0.508964	-0.130393	0.167773	-0.004115	0.298475	0.162116
RP11-359D24	3	81904890	82066186	0.091106	0.593376	5.1e-05	0.071167	-0.061903	0.362332	0.07738
RP11-206J21	3	82655791	82799472	0.063817	0.410184	-0.022666	-0.031083	-0.105607	0.201147	0.189417
RP11-382L10	3	83811935	83922050	0.005386	0.110823	0.164755	0.246978	-0.723645	0.301297	0.285129
RP11-474M18	3	84623842	84801874	-0.051821	0.548184	-0.083595	0.203148	-0.126374	0.300231	0.143757
RP11-447J13	3	86088395	86268610	0.077457	0.277078	-0.039733	0.040753	0.020266	0.120417	0.119326
RP11-312H1	3	87569839	87730259	0.08398	0.365845	-0.133425	-0.001104	0.077863	0.1762	0.210532
RP11-88I7	3	95519622	95706420	-0.011199	0.134322	-0.330432	0.083013	-0.39561	-0.114766	-0.329188
RP11-12A13	3	96093190	96250469	0.081764	0.359423	-0.047652	-0.680517	-0.108166	0.014014	0.125843
RP11-12J13	3	97022208	97176859	-0.032216	0.079137	-0.020752	-0.194652	-0.062677	-0.008988	-0.015685
RP11-529P9	3	98524225	98714854	0.073505	0.493936	-0.01733	-1.02239	-0.135699	-0.04934	0.246864
RP11-214N20	3	99256544	99288218	0.033731	0.338183	-0.063048	-0.93756	-0.002433	-0.105966	0.3078
RP11-569H14	3	99856399	99905946	0.074089	0.363416	0.07762	-0.621668	0.007395	-0.018783	0.22639
RP11-121C1	3	100490741	100545594	-0.059292	0.363001	0.123767	-0.555574	0.236926	-0.047338	0.090565
RP11-114I8	3	101478697	101632377	-0.091315	0.412363	0.117182	-0.480545	0.023849	0.05351	0.204678
RP11-49I4	3	102991639	103144287	0.104764	0.320385	-0.008836	-1.18243	0.240204	-0.024359	0.209429
RP11-17H6	3	104141030	104174030	0.106923	0.490777	0.017231	-0.460223	-0.015287	0.143917	0.116714
RP11-40M23	3	105180932	105347897	0.046061	0.54651	-0.033117	-0.878528	-0.012682	-0.036022	0.164112
RP11-115B22	3	105815245	105971443	0.137679	0.470589	-0.079373	-0.603795	0.129584	0.057897	0.164542
RP11-91B3	3	106786819	106966498	0.094556	0.603882	0.04424	-0.149073	0.215103	0.247816	-0.176798
RP11-20N7	3	107633520	107818033	0.044475	0.302788	0.345302	-0.100195	0.034102	-0.130593	0.134126
RP11-561O4	3	108272967	108465288	0.057779	0.556008	0.044454	-1.1451	0.252803	-0.027364	0.163412
RP11-25F15	3	109236225	109385450	0.132908	0.523132	0.094738	-1.32157	0.092264	-0.067611	0.216602
RP11-93N14	3	110118060	110272409	0.055711	0.050601	0.165548	-0.306331	0.048701	0.148953	0.364153
RP11-286P15	3	111576106	111691384	0.019456	0.493065	-0.09074	-1.08726	0.0313998	-0.056882	0.208595
RP11-553A10	3	112059456	112226454	0.034586	0.53163	-0.081072	0.0050791	0.092063	0.094285	0.294539
RP11-572C15	3	113764648	113980366	0.025686	0.568754	0.07175	-1.02574	0.063614	0.033611	0.129789
RP11-107J18	3	113978071	113984070	0.019411	0.437425	0.049199	-0.484333	0.014056	-0.126955	0.236462
RP11-239J2	3	114747398	114895031	-0.062697	0.522528	-0.017829	-1.11936	-0.197736	-0.105473	0.281596
RP11-58D2	3	116288762	116400887	0.122341	0.541829	-0.039523	-0.948442	-0.132561	-0.038362	0.157427
RP11-249J17	3	117048246	117110595	0.125971	0.533186	-0.038639	-0.944286	-0.047771	0.109241	0.274907
RP11-324H4	3	118153862	118326556	0.03932	0.54874	-0.021585	-0.018628	-0.098044	0.173752	0.234409
RP11-165B13	3	119084438	119158437	0.095074	0.444038	-0.002305	-0.193484	0.026971	0.032334	0.208116
RP4-635B5	3	120110923	120259376	-0.003898	0.46399	-0.079495	0.001347	0.195121	-0.084843	0.221554
RP11-169N13	3	120926480	121091572	0.139349	0.646806	0.074467	0.0496925	0.072796	-0.038794	0.245383
RP11-73F12	3	121089567	121205100	0.027606	0.42408	-0.173273	0.199967	0.006599	0.020096	0.298113
RP11-767L7	3	121148320	121326513	-0.010122	0.563174	0.0193266	0.146719	0.034184	-0.028652	0.143752
RP11-359H3	3	121651165	121848108	-0.046677	0.526533	0.116987	-0.139232	0.072623	-0.044628	0.222796
RP11-480B17	3	122378928	122541240	-0.093156	0.547502	-0.017499	0.01392	-0.042986	0.058466	0.160383
RP11-299J3	3	123486719	123658121	0.063964	0.361691	0.042788	-0.268601	0.190452	0.002587	0.273487
RP11-457E6	3	123899748	124000616	0.049464	0.387325	0.074427	-0.186527	0.051582	0.005321	0.190475
RP11-9N20	3	124853435	125034608	-0.04545	0.4718	0.067992	-0.218885	0.130769	-0.13628	0.321186
RP11-521J5	3	125236904	125434263	0.09126	0.516333	0.102801	-0.242792	-0.015797	-0.03833	0.290279
RP11-71H17	3	125910478	126076548	-0.084625	0.431166	0.127683	-0.001825	-0.0264	-0.125231	0.216537
RP11-205A6	3	127432277	127483277	0.030313	0.408733	0.06722	0.091603	-0.069853	0.022204	0.258471
RP11-321A2	3	127985695	128108628	0.09121	0.382649	0.037952	-0.405347	0.102308	-0.07777	0.380878
RP11-59J16	3	128599468	128752054	-0.016095	0.324535	0.022953	-0.146738	0.212707	-0.007166	0.37191
RP11-475N22	3	129634296	129803878	-0.014102	0.420809	0.142145	-0.201367	0.072803	-0.013542	0.324119
RP11-221E20	3	129991755	130058439	-0.066156	0.484936	0.020257	0.026281	0.020865	-0.075111	0.204983
RP11-129J11	3	131457232	131616365	-0.029999	0.434671	0.077295	-0.028064	0.151723	0.010572	0.366984
RP11-21N8	3	131810701	131810927	-0.028571	0.524838	0.010329	0.004422	0.056471	-0.00351	0.227353
RP11-517B11	3	132613095	132784656	0.025252	0.514759	0.012145	-0.096133	0.017486	-0.083291	0.260388
RP11-48F15	3	133822607	133959239	0.022212	0.517183	-0.011873	0.018318	0.153148	0.0818691	0.137546
RP11-91K8	3	134620122	134771767	-0.010388	0.196945	-0.016721	0.06318	-0.0394	0.007452	0.216736
RP11-22E12	3	135843628	136012659	-0.056653	0.497274	0.110029	-0.113482	-0.003625	-0.105628	0.327657
RP11-91O5	3	136539154	136692414	-0.027064	0.205094	0.401072	0.207497	-0.149804	-0.010907	0.057901
RP11-311K2	3	137747916	137748620	-0.020677	0.554739	0.004	0.135522	-0.077711	0.045063	0.137498
RP11-197K1	3	137845270	137888020	0.013342	0.425726	-0.082976	0.030851	0.0538997	0.021989	0.28001
RP11-269A14	3	138231898	138416938	0.025001	0.509057	-0.006827	-0.081229	0.066965	-0.059975	0.259196
RP11-2A4	3	138893131	139048151	0.047342	0.275973	-0.091917	-0.053028	-0.103313	-0.064292	0.211573
RP11-349D24	3	140626767	140627384	-0.003707	0.407144	0.066667	-0.106034	0.021871	-0.089913	0.345238
RP11-89E16	3	141263363	141441462	0.118916	0.42291	-0.00956	-0.614827	0.10647	-0.146746	0.233134
RP11-235I18	3	143078423	143237521	0.086971	0.511874	-0.007896	0.030114	0.111919	0.069649	0.165638
RP11-160A13	3	144154889	144312261	-0.012411	0.571843	0.112023	0.009503	0.113009	0.04715	0.160261
RP11-165M11	3	144846148	144912579	0.098974	0.395965	0.072778	-0.130368	0.031888	0.053956	-0.079992
RP1-38G8	3	145241201	145382433	0.0075093	0.364369	0.063091	-0.150532	-0.008337	0.181009	-0.118581
RP11-200O17	3	145885191	146013690	0.208744	0.549541	0.012285	0.138666	-0.150875	0.021452	-0.210271
RP11-88H10	3	147011375	147184830	0.067588	0.036985	0.227591	0.121959	-0.236057	-0.023268	-0.12713
RP11-21M4	3	147710171	147710643	-0.012857	0.606332	0.190647	0.223618	0.087126	0.136644	-0.249932
RP11-501O2	3	149312727	149513124	0.029417	0.56482	-0.070041	-0.018918	-0.003075	-0.028916	-0.237927
RP11-345O2	3	149511885	149686933	0.053442	0.439249	-0.008867	0.032414	-0.117299	-0.055915	-0.213538
RP11-268J1	3	150340159	150506783	-0.056298	0.377402	-0.037573	0.031891	-0.025062	-0.10372	-0.122426
RP11-145F16	3	151508475	151678835	0.096181	0.456903	0.105144	-0.07211	0.118266	0.127932	-0.275219
RP11-251C9	3	152100280	152279776	0.05594	0.411702	0.018046	-0.14776	0.090592	-0.112898	-0.152749
RP11-3F11	3	153000409	153170597	0.117623	0.491345	0.015725	-0.108477	0.097219	0.008322	-0.24666
RP11-30J14	3	153144942	153314616	0.189596	0.510362	0.032915	-0.055903	0.013923	0.029612	-0.304989
RP11-64O13	3	153173968	153322742	0.0627838	0.509633	0.05633	-0.040668	0.139952	0.185962	-0.228864
RP11-362A9	3	153502275	153697704	0.041884	0.4013	0.038204	0.117149	0.069972	0.015762	-0.252964
RP11-240G5	3	153771217	153915216	0.088968	0.440393	-0.0415	-0.072767	0.0367488	-0.104721	-0.07699
RP11-529G21	3	154238290	154238746	0.012758	0.228773	0.020065	0.30625	-0.006224	-0.036969	-0.01548
RP11-223L18	3	154955759	155086900	-0.071575	0.440702	0.009667	0.098533	-0.228503	-0.12505	-0.095106
RP11-117L15	3	156642070	156810063	-0.085491	0.374068	0.140208	0.037595	0.203485	-0.005503	-0.0704
RP11-111F10	3	157113247	157286199	-0.12951	0.985508	0.110387	0.143365	0.115818	0.010531	0.006777
RP11-6F2	3	158175803	158323322	0.0096	0.348983	0.051462	-0.222765	0.082008	0.057348	0.097697
RP11-90N21	3	158817699	158979205	-0.033731	0.380289	-0.02007	0.085738	-0.104114	-0.01514	-0.081183
RP11-538P18	3	159590746	159779804	0.044391	0.473027	-0.076607	0.002109	0.044851	0.276002	-0.174402
RP11-209H21	3	160726512	160903014	0.060431	0.390246	-0.003619	-0.208	0.017707	0.31594	-0.17336
CTD-2049J23	3	161081617	161238695	0.04546	0.336977	0.078032	-0.156921	-0.062846	0.020716	-0.140637
RP11-67F24	3	161144707	161320814	0.038277	0.358637	0.065243	-0.149501	0.111033	0.012387	-0.12739
RP11-203L15	3	162044658	162207623	0.05912	0.351968	-0.021025	-0.080193	0.03492	0.221671	-0.044607
RP11-498P15	3	163530331	163648101	-0.01468	0.422975	0.033542	0.012499	-0.094837	0.285376	-0.24
RP11-90M7	3	164366669	164516637	0.061091	0.187812	-0.045357	0.208869	-0.401984	0.332731	-0.057063
RP11-198G24	3	165289730	165465059	-0.054885	0.613163	-0.042898	0.194494	-0.20927	0.246971	-0.160497
RP11-12N13	3	167343050	167517660	0.027807	0.344572	-0.065015	-0.017268	-0.143759	0.059055	-0.179178
RP11-264D7	3	168566880	168739939	0.092593	0.406089	-0.030316	0.058048	-0.029076	0.307062	-0.159922
RP11-395F21	3	169544506	169732162	-0.040576	0.576451	-0.071215	0.109665	-0.244956	0.353422	-0.186509
RP11-141C22	3	170366532	170543983	0.051702	0.502121	0.042856	-0.106807	0.023853	0.342576	-0.273971
RP11-3K16	3	170729336	170729903	0.0517988	0.319384	0.013056	0.218018	0.604463	0.047176	0.10169
RP11-816J6	3	170929955	170977555	-0.072938	0.413752	-0.029335	0.046041	0.026986	0.270539	-0.130073
RP11-163H6	3	173181505	173348034	0.097105	0.875562	0.082132	0.024823	0.122958	0.420406	-0.309325
RP11-44A1	3	173688024	173855773	-0.103164	0.878861	-0.009598	0.008547	0.075314	0.276897	-0.201216
RP11-569P10	3	174372444	174549475	0.169704	0.684181	0.083556	-0.083452	0.151257	0.375907	-0.092803
RP11-477P16	3	175307382	175497987	0.1768	0.877303	0.034432	0.065717	-0.072165	0.400675	-0.287944
RP11-71G7	3	177684935	177849659	0.119237	0.827748	0.110151	0.190139	0.021468	0.358539	-0.128741
RP11-484D18	3	178148590	178318222	-0.00665	0.754787	-0.049688	-0.059519	-0.065569	0.363735	-0.137243
RP11-91K9	3	178971545	179129183	0.049709	0.978623	0.040421	0.061116	0.075288	0.365133	-0.076197
RP11-21C11	3	179511208	179653308	0.00478	0.883208	0.039992	0.139463	-0.052799	0.318526	-0.201425
RP11-682A21	3	180293420	180449261	0.029956	0.843579	-0.106159	0.093466	-0.115741	0.37199	-0.32512
RP11-45I24	3	180867447	181028456	-0.09596	0.987741	0.0463	-0.010699	-0.11049	0.288696	-0.407686
RP11-534H15	3	181435794	181436206	0.018716	0.842611	-0.036473	-0.121765	-0.191997	0.242142	-0.325726
RP11-420J11	3	181453971	181647163	0.085226	0.750043	-0.091487	-0.045707	-0.067597	0.192411	-0.266031
RP11-510K16	3	181728717	181786826	-0.037781	0.759017	-0.159922	0.06851	-0.016814	0.186729	-0.295749
RP11-416O18	3	183174961	183353277	0.0097684	0.851365	0.009086	0.036385	-0.156544	0.25728	-0.29114
RP11-553E4	3	184141436	184305425	-0.060538	0.959844	-0.193292	0.0120757	-0.117377	0.282687	-0.266188
RP11-14I2	3	184802896	184994141	-0.090449	0.494136	-0.006383	0.070064	-0.070677	0.336605	-0.075549
RP11-110C15	3	186612235	186768130	0.005785	-0.243082	0.057783	0.351446	-0.075672	0.34673	-0.012925
RP11-65J14	3	187299599	187370253	0.012406	0.77993	0.057751	0.372492	0.081886	0.378399	0.08755
RP11-119E13	3	188090395	188091031	-0.132773	0.81622	0.186907	0.526198	0.086081	0.406604	0.024376
RP11-88P6	3	188693480	188860124	0.051226	0.54473	-0.092753	0.0777884	-0.076759	0.27703	0.147623
RP11-298A18	3	189731870	189918766	-0.127782	0.566729	0.026441	0.009901	0.240158	0.341178	-0.131035
RP11-178K17	3	190561334	190731939	0.048056	0.283877	0.001033	0.156685	0.073477	0.236234	-0.059665
RP11-211P13	3	191651342	191835544	0.093241	0.512229	0.048216	-0.048683	-0.101704	0.38129	-0.080116
RP11-525C11	3	192498454	192584211	0.138332	0.370567	-0.009951	0.539633	0.129836	0.235716	0.123746
RP11-466I16	3	193387523	193550121	0.096091	0.448789	-0.077164	0.521541	0.0503493	0.375358	0.136422
RP11-47G2	3	193748172	193916452	0.143586	0.487616	0.09192	0.489761	0.020214	0.337377	-0.038622
RP11-56C4	3	193972707	194023821	-0.03929	0.388947	-0.056935	0.518709	0.029444	0.305934	0.091482
RP11-279P10	3	195537806	195629792	-0.032529	0.506131	0.04527	0.529233	0.007481	0.356138	0.088126
RP11-506F8	3	196614681	196768576	0.079181	0.423971	0.059482	0.656302	0.153669	0.344067	0.086952
RP5-1087L12	3	197034906	197153620	-0.133103	0.402139	0.090036	0.447792	0.126353	0.298066	0.104879
RP11-252K11	3	197395792	197396111	-0.061863	0.381807	0.047288	0.408007	0.258684	0.344995	0.07086
RP11-114F20	3	198343363	198532071	-0.133764	0.395957	-0.177221	0.386254	0.033528	0.37009	0.065517
CTC-196F4	3	198381035	198552522	0.059516	0.640376	0.112948	0.681156	0.086216	0.427165	-0.101537
RP11-23M2	3	199163579	199163913	0.002566	0.547266	0.0755307	0.485716	0.034981	0.269253	-0.026127
CTC-36P21	4	55628	207197	0.113704	0.173903	1.13561	0.427954	-0.281214	0.047174	0.122143
RP11-296G16	4	1065447	1273239	-0.018365	-0.094598	0.734056	0.135556	0.140298	-0.017525	0.212884
RP11-572O17	4	1592784	1782006	-0.01301	0.017677	0.885436	0.245804	0.379422	0.039709	-0.041336
RP3-323A24	4	2785966	2935734	-0.097266	-0.070431	0.440114	0.205442	0.005609	-0.192823	0.172485
RP11-492I23	4	3434298	3624888	-0.076994	0.047989	0.634898	0.175901	0.081931	-0.199793	0.220843
RP11-324I10	4	4242545	4434140	-0.119652	0.012862	0.612989	0.357195	-0.148384	-0.017898	0.130114
RP11-211H6	4	4986488	5145322	-0.008035	-0.16182	0.706728	0.101279	-0.014291	-0.045557	0.187693
RP11-326O23	4	5161233	5358091	-0.039259	-0.131387	0.680761	0.172769	-0.036316	-0.17071	0.22816
RP11-117J13	4	8218698	8382645	-0.048225	-0.002074	0.884755	0.155126	0.552745	0.09357	0.218822
RP11-61G19	4	10275049	10441085	0.104647	0.032516	0.567405	0.168911	0.456744	-0.129237	0.18943
RP11-270I3	4	10707688	10872543	0.010752	0.007712	0.641088	0.272637	-0.073064	-0.133943	0.170453
RP11-22A3	4	12477496	12653921	0.019059	-0.066171	0.722027	0.229837	-0.174381	-0.055376	0.078951
RP11-341G5	4	13581880	13678025	0.19199	-0.16936	0.748721	0.064463	0.190196	-0.10446	0.185285
RP11-446J8	4	16086405	16252377	0.107202	-0.073435	0.492168	0.15683	0.029404	-0.031857	0.163266
RP11-441O12	4	18095185	18280937	0.063673	-0.043703	0.42162	0.241494	-0.114301	-0.044617	0.068653
RP11-3J1	4	18804547	18925382	0.002139	0.093843	0.16317	0.086547	-0.204729	0.018776	0.061547
RP11-339D20	4	19709793	19832761	0.099643	0.027818	0.589031	0.373368	-0.033568	-0.005941	0.006665
RP11-362J17	4	20415070	20599112	0.045882	-0.111209	0.572751	0.139439	0.028768	-0.096101	0.276046
RP11-10G12	4	22230952	22358099	0.007242	0.00366	0.302888	0.195933	-0.106995	-0.204061	0.083942
RP11-192P23	4	24146303	24317430	0.04326	-0.084302	0.417292	0.253795	-0.056377	-0.155418	0.234756
RP11-292B1	4	28413776	28515706	0.095364	0.09399	0.484047	0.463488	-0.126659	0.085925	0.012298
RP11-519A11	4	28815505	28976813	0.191721	0.056109	0.415155	0.371219	0.790878	0.078735	0.089338
RP11-390C19	4	29448207	29625673	-0.007099	0.07884	0.402704	0.338445	-0.190557	0.035374	0.085384
RP11-478O20	4	31196933	31353402	-0.0186133	0.181805	0.645927	0.540239	-0.022601	-0.231032	0.091187
RP11-20M7	4	32284288	32438544	0.15153	0.07882	0.496438	0.438434	-0.047295	0.18338	-0.075156
RP11-79E3	4	33696678	33859048	0.052311	0.008429	0.422171	0.291943	-0.094992	-0.173288	-0.022017
RP11-24H13	4	34608504	34779109	0.3117	-0.035604	0.624835	0.332501	-0.124598	0.105209	-0.110831
RP11-135M12	4	35352978	35546488	0.059593	0.109217	0.602969	0.6126	0.165327	0.122635	-0.211546
RP11-103J17	4	36821023	36984323	-0.046881	0.376317	0.220586	0.245083	0.173144	0.099619	-0.120755
RP11-36B15	4	37338257	37499326	-0.03422	-0.048991	0.729474	0.260138	-0.067425	0.160933	0.148713
RP11-392K14	4	37851044	37938368	-0.061082	-0.035435	0.665194	0.225713	0.011357	-0.096952	0.198863
RP11-213G21	4	38321822	38503708	0.059841	-0.087634	0.576804	0.116644	-0.013549	0.213037	0.107105
RP11-343C9	4	39576854	39775792	0.021458	0.041845	0.636736	0.460512	0.066586	0.122439	-0.160286
RP11-227F19	4	41486236	41673302	0.039094	-0.006774	0.563634	0.264672	-0.149662	-0.005668	-0.44585
RP11-542I3	4	43984025	44187744	0.05021	-0.085239	-0.167639	-0.393011	-0.416382	-0.028744	-0.01008
RP11-55C6	4	44675182	44821854	0.070728	-0.092996	0.454058	0.221988	0.013709	0.016592	-0.325362
RP11-416A5	4	45754356	45926827	-0.013985	-0.031752	0.302703	0.003068	-0.036946	-0.077223	0.017824
RP11-100N21	4	47410180	47578356	-0.110574	0.332246	0.102849	0.048596	-0.146109	-0.073651	0.179948
RP11-19F13	4	48670535	48829699	-0.047213	-0.039946	0.391621	0.223824	-0.035269	-0.027616	0.056419
RP11-157C8	4	53206265	53354157	0.024286	-0.097217	0.627225	0.218279	0.040123	-0.065265	-0.078967
RP11-18M17	4	54192064	54350927	-0.049287	0.00052	0.617869	0.209659	-0.001292	-0.049783	-0.165119
RP11-12J3	4	54669405	54830719	0.003376	-0.07115	0.692501	0.256796	0.006638	0.096836	-0.206227
RP11-231C18	4	54968263	55100426	0.102905	-0.225915	0.680648	0.015396	0.174192	-0.029975	-0.111039
RP11-738E22	4	57593238	57796711	0.017468	0.107796	0.592214	0.380965	0.115277	0.025277	-0.282585
RP11-355L4	4	57612955	57791514	0.002263	0.162976	0.516112	0.243843	0.054555	-0.046245	-0.212002
RP11-4O3	4	58332156	58495951	-0.046722	-0.074434	0.479427	0.216638	-0.049128	-0.096199	-0.118886
RP11-340A13	4	59679466	59852564	0.145983	-0.071264	0.481765	0.200891	-0.138877	-0.053549	-0.125504
RP11-525J21	4	60365740	60504963	0.120523	-0.060138	0.547705	0.341864	0.090579	0.047745	-0.187802
RP11-507B10	4	60959924	61146015	-0.024146	-0.032014	0.120887	0.134864	-0.143397	-0.108801	-0.425288
RP11-16N2	4	61797049	61944671	0.162114	0.032751	0.303253	0.33817	-0.020436	0.002054	-0.378472
RP11-24I7	4	62478161	62653308	0.176718	-0.04682	0.408094	0.285502	-0.076729	0.064102	-0.316749
RP11-553E5	4	63917050	64119556	-0.057064	0.072897	0.286443	0.481047	0.500407	0.064642	-0.184084
RP11-204H9	4	65014067	65179070	-0.022555	0.074207	0.293426	0.352526	-0.040029	-0.050302	-0.003772
RP11-211G17	4	67198861	67250738	0.24894	0.133316	0.111745	0.352807	-0.067968	-0.027155	-0.090674
RP11-540I12	4	67409454	67578149	0.092019	0.076443	0.256815	0.379197	0.125567	0.095654	-0.06995
RP11-35D5	4	68605784	68793498	0.001369	-0.07208	0.184912	0.13011	-0.001277	-0.045119	-0.021906
RP11-183M3	4	68790646	68791434	0.020648	0.103174	0.249343	0.433038	0.11936	0.013299	-0.116587
RP11-468N14	4	69840945	70058935	0.0102987	0.148137	0.290308	0.293308	-0.245996	-0.13833	0.080022
RP11-92H22	4	72025509	72179921	0.022382	-0.075921	0.178849	-0.03589	-0.043502	-0.083203	0.039043
RP11-1J11	4	72411706	72551811	-0.030304	-0.004407	-0.054953	0.17051	0.0195125	-0.285265	0.110036
RP11-373J21	4	73467545	73644537	0.025565	0.028719	0.289881	0.336948	0.020629	-0.026644	-0.035929
RP11-447E20	4	74934580	75012988	0.002621	0.043707	0.317967	0.244258	-0.000857	0.022198	-0.149002
RP11-2G10	4	75282894	75452153	-0.021162	0.089231	0.200552	0.274078	-0.074052	-0.127892	-0.114723
RP11-556F3	4	77818636	77819466	-0.070129	0.087682	-0.17798	0.31695	-0.086449	-0.041234	-0.024088
RP11-224D4	4	77920726	77977750	0.083619	0.185857	-0.007454	0.322526	0.0701115	0.039379	-0.043864
RP11-1E1	4	78334428	78481013	-0.078205	0.094701	-0.151314	0.234758	-0.136638	-0.004056	0.050146
RP11-438E5	4	80522031	80685287	0.071896	0.123425	0.224187	0.262178	-0.272161	-0.306062	0.087547
RP11-377G16	4	81454382	81648539	0.19831	0.138486	-0.109061	0.325505	0.09715	-0.403653	0.258642
RP11-258N2	4	81646214	81811336	-0.001454	0.023981	-0.001439	0.130988	-0.137544	-0.288927	0.299042
RP11-100N20	4	82337157	82471136	-0.045271	0.033024	0.074084	0.250301	0.322803	-0.172833	0.240935
RP11-263F19	4	83400812	83487119	-0.107673	0.004805	-0.082497	0.355532	-0.0515509	-0.534358	0.282179
RP11-397K17	4	84764936	84940104	0.005809	0.1248	-0.074988	0.39528	-0.008684	-0.040565	0.184068
RP11-176K15	4	85303831	85451557	-0.016022	0.022575	-0.05327	0.214753	-0.0001863	-0.108868	0.284482
RP11-123I8	4	86523478	86697066	0.045603	0.047549	0.063739	0.339469	0.274297	0.149511	0.211486
RP11-19C20	4	87611708	87781015	0.145118	-0.100109	-0.104643	0.150085	0.132893	-0.003638	0.295335
RP11-113G13	4	89047633	89235256	-0.025025	-0.149911	0.036709	0.268098	0.220833	0.054901	0.199713
RP11-17P8	4	89759784	89945788	0.202095	0.106995	-0.114265	0.229859	0.080633	-0.021333	0.112835
RP11-502A23	4	90167431	90338703	0.098732	0.033846	-0.215577	0.235842	-0.00803	0.043053	0.203563
RP11-115D19	4	90884857	91062802	-0.029858	0.091222	-0.047324	0.453783	0.145965	0.167869	0.086077
RP11-11N6	4	91891910	92040525	0.005813	0.073926	-0.27405	0.358877	-0.15955	-0.046834	0.096157
RP11-9B6	4	93559592	93669451	0.038084	0.013595	-0.251341	0.528897	-0.009721	-0.008643	0.145871
RP11-44P19	4	93769028	93913892	0.079228	0.109083	-0.219769	0.514918	-0.113755	0.027073	0.052272
RP11-16I17	4	94801025	94976533	-0.03542	0.07001	-0.133126	0.355146	-0.08529	0.061069	0.152718
RP11-10L11	4	96487094	96656065	0.072192	-0.02859	-0.174182	0.193689	-0.142706	-0.068211	0.203032
RP11-354C17	4	97132198	97291746	0.081013	0.007269	-0.189023	0.323329	-0.09972	0.04406	0.215244
RP11-242D9	4	98761045	98971607	0.180416	0.034183	-0.234662	0.190413	-0.094196	-0.104764	0.08493
RP11-240J11	4	98970535	99122020	0.060253	-0.019395	-0.213631	0.472439	-0.097633	-0.031935	0.227084
RP11-428B4	4	100084755	100197057	-0.01399	-0.024969	-0.157692	0.22374	-0.181284	-0.004457	0.245877
RP11-56D20	4	101288991	101463429	0.067527	0.005729	-0.241587	0.311701	-0.076188	-0.036892	0.286427
RP11-13F20	4	101648732	101810250	0.0427145	-0.020829	-0.129866	0.329661	0.019169	0.045363	0.230917
RP11-110C16	4	103205367	103358814	0.023319	-0.061197	-0.273884	-0.286594	0.553899	0.031693	0.024291
RP11-174B22	4	104569397	104653277	-0.020193	0.111428	-0.11152	0.509876	0.084442	0.117734	0.130175
RP11-122B24	4	105426522	105495984	0.042801	-0.030348	-0.087025	0.299272	0.13133	0.190361	0.11099
RP11-16G16	4	106472242	106647458	0.075466	0.064093	-0.198396	0.333086	-0.046542	-0.061631	0.190679
RP11-208O6	4	107039112	107203088	0.236858	0.097509	-0.247643	0.393259	0.00951844	0.035541	0.155566
RP11-88D10	4	107874843	108081943	0.131453	-0.129352	-0.311839	0.351282	-0.082134	-0.068747	0.268025
RP11-109F18	4	108777051	108935258	0.10874	-0.092144	-0.210715	0.242095	-0.123047	0.128352	0.286633
RP11-75N20	4	110015183	110177329	-0.01952	0.093988	-0.207479	0.47754	-0.194876	0.084414	0.17276
RP11-57A22	4	110195936	110363348	0.050276	-0.01712	-0.283797	0.333491	-0.097962	-0.016846	0.282539
RP11-380D23	4	111798602	112000228	-0.026679	0.283351	-0.061366	0.178897	0.102387	0.112199	0.017691
RP11-326N15	4	112453995	112642941	0.043082	0.077077	-0.22468	0.22413	-0.294736	-0.04401	0.273873
RP11-402J6	4	113737974	113917670	-0.017826	-0.017139	-0.191548	0.256514	2.50107	0.068015	-0.206052
RP11-419E3	4	116459187	116610575	0.070355	0.047973	-0.150631	0.377477	0.092472	0.213422	0.230711
RP11-25B14	4	116886324	117075237	0.143039	-0.065454	-0.027929	0.232051	-0.021491	0.054475	0.159231
RP11-55L3	4	117717863	117881913	0.098394	0.071953	-0.314589	0.463203	-0.175658	0.078281	0.214982
RP11-510D4	4	118779937	118955940	0.011732	0.02227	-0.221534	0.441957	-0.076819	-0.12114	0.232244
RP11-100C9	4	120026667	120173757	0.063298	0.026063	-0.142743	0.491208	0.13422	-0.006526	0.218664
RP11-364P2	4	122628107	122798333	0.015864	0.236191	-0.37447	0.297002	0.017318	0.089113	-0.239306
RP11-381N20	4	124690494	124815644	-0.007586	0.042907	-0.130183	0.351693	0.054332	0.030743	0.224328
RP11-93I21	4	125651910	125808477	0.096717	0.001397	-0.158387	0.172125	0.155533	-0.012004	0.0290661
RP11-15O17	4	126492867	126657913	0.062454	0.116698	-0.148185	0.520153	0.00217	0.102866	0.133255
RP11-282B13	4	127388596	127572716	0.03521	-0.014931	-0.2043	0.399888	-0.077275	0.037125	0.059141
RP11-555L17	4	129461149	129664299	0.177581	0.085056	-0.085534	0.226635	-0.107863	-0.323084	0.141544
RP11-209D20	4	130139259	130260967	0.091029	0.009505	-0.159701	0.40137	-0.158807	0.048002	0.020661
RP11-125F12	4	131234239	131403209	0.040072	-0.061425	0.112096	0.233674	0.202361	0.219815	0.133784
RP11-24P18	4	131752589	131905426	0.069052	-0.044038	-0.239355	0.268602	0.0412316	-0.013297	0.086495
RP11-314N14	4	132791710	132815732	0.05963	0.085614	-0.192172	0.163304	0.047866	-0.109349	-0.009853
RP11-149A7	4	133802361	133974779	0.125928	0.085874	-0.305835	0.194083	0.0369787	0.150096	0.027893
RP11-335K21	4	134510229	134663025	0.17367	0.009809	-0.232105	0.30635	0.114227	-0.011651	0.09899
RP11-127A9	4	136706263	136873273	0.117249	0.104541	-0.14762	0.62927	0.097341	0.131493	-0.048973
RP11-63M2	4	138152570	138314469	0.006422	-0.011032	-0.171878	0.38246	-0.036007	-0.020904	0.058408
RP11-425J20	4	138583895	138760921	0.208279	-0.124032	-0.132862	0.02626	0.12383	0.008494	0.186405
RP11-98O2	4	139967515	140136083	-0.052985	-0.036356	-0.35006	0.352009	-0.201723	-0.08341	0.276694
RP11-362F19	4	142539342	142725556	-0.009637	-0.030936	-0.130827	0.254383	-0.096829	-0.067732	0.019653
RP11-141I1	4	143878613	144047528	0.035663	-0.080759	-0.038509	0.309967	-0.16937	-0.066619	0.053121
RP11-364L4	4	144506149	144671395	-0.034766	-0.08353	-0.283573	0.197185	-0.117676	-0.172883	0.192937
RP11-301H24	4	146696702	146862630	0.053117	-0.176942	-0.17335	0.054295	0.108387	-0.487466	0.187946
RP11-181K12	4	147067988	147227956	0.100778	-0.067545	-0.122873	0.169356	0.044809	-0.457565	0.127476
RP11-425A23	4	148892788	149090012	0.087681	0.014141	-0.111902	0.309087	-0.008193	-0.380879	-0.025916
RP11-503L19	4	149903050	150036580	0.0334153	-0.098649	-0.382579	0.017347	-0.061851	-0.133387	0.159601
RP11-481K13	4	150719484	150875107	0.011152	-0.04793	-0.191181	0.204929	-0.076098	0.243122	0.145524
RP11-64M20	4	151669487	151670175	0.042531	-0.05703	0.004245	-0.339218	-0.120426	-0.384459	0.301063
RP11-28E24	4	151985318	151985924	-0.023928	0.125236	-0.182215	0.436568	-0.091154	0.079483	-0.04022
RP11-164P12	4	152904998	153046191	0.035797	-0.08087	-0.096131	0.210498	0.092122	-0.556841	0.127059
RP11-503L23	4	153101314	153187832	0.102643	-0.072299	-0.186042	0.058674	-0.11212	-0.586532	0.164195
RP11-259G7	4	154996599	155197703	0.019698	-0.119783	-0.136537	0.181065	-0.129372	-0.516025	0.135099
RP11-27G13	4	156512000	156690203	0.127304	0.299517	-0.173207	0.287931	-0.069221	0.005022	0.050892
RP11-264E11	4	156762525	156916499	0.114869	-0.093604	-0.159841	0.273792	-0.042067	0.039785	0.110229
RP11-171N4	4	157803509	157976497	0.085358	0.234678	-0.102107	0.573034	0.05143	0.136597	-0.022012
RP11-17C4	4	158714192	158893684	0.193383	0.036304	-0.212259	0.29357	0.012526	0.046439	0.101185
RP11-6C14	4	161051318	161193397	-0.013015	-0.05542	-0.254343	0.339754	0.006965	-0.143735	0.096973
RP11-1G8	4	163606001	163749613	0.022148	0.02134	-0.081809	0.279097	-0.243179	-0.013643	0.112772
RP11-218F10	4	164665396	164826248	0.078491	-0.053031	-0.228299	0.301553	-0.128673	-0.122438	0.235694
RP11-336N6	4	166378703	166557081	0.015834	0.035106	-0.123469	0.315999	-0.062735	-0.043776	0.043392
RP11-25N12	4	166878298	167055857	-0.043141	-0.011848	-0.283089	0.174595	-0.210899	-0.257566	0.161172
RP11-440L13	4	167983509	168157329	-0.025178	-0.033224	-0.121418	0.214104	-0.010765	-0.04424	0.157438
RP11-275K4	4	170762430	170917949	-0.067155	-0.00123	-0.056324	0.448768	-0.045408	-0.01956	0.188854
RP11-13N11	4	172096650	172262953	-0.038411	0.065963	-0.270341	0.402133	-0.14161	-0.021575	0.063858
RP11-384D10	4	172346461	172517322	0.158492	-0.075023	-0.262092	0.177015	-0.078362	-0.010949	0.06932
RP11-119J20	4	173378778	173548334	0.043153	0.013691	-0.068435	0.32027	0.212527	0.210487	0.001087
RP11-140M23	4	174098250	174275177	0.043149	-0.014472	-0.14023	0.24009	0.229934	0.094416	0.097229
RP11-148L24	4	175479334	175626720	0.059402	-0.11493	-0.223667	0.226954	0.1641	0.22948	0.181022
RP11-287F9	4	176485514	176706391	-0.074779	0.228683	0.052948	0.236608	0.296297	-0.135366	0.22868
RP11-87F15	4	177544051	177761971	-0.087102	1.43328	-0.084275	0.179118	0.160814	-0.569774	0.154462
RP11-495H13	4	179972961	180144705	0.084879	0.048949	-0.34458	0.374104	0.048189	-0.071247	0.093512
RP11-396I22	4	181354100	181560888	0.0217801	0.026744	-0.16326	0.493004	-0.07557	0.0889256	0.028739
RP11-226A18	4	182163858	182315896	-0.061542	0.03226	-0.163069	0.338611	-0.153969	-0.017473	0.031334
RP11-62B7	4	182651648	182690059	0.077465	-0.054046	-0.148431	-0.435837	0.166918	0.125197	0.153346
RP11-59I16	4	184371085	184542576	0.08748	-0.059353	-0.175679	-0.512524	-0.010781	0.040141	0.100233
RP11-228F3	4	186010493	186178380	-0.016216	0.087143	-0.522773	-0.368113	-0.091899	-0.012835	0.131932
RP11-301L8	4	186790733	186960546	-0.001809	-0.035287	-0.33456	-0.351568	-0.001604	-0.058221	0.123927
RP11-91J3	4	188660399	188815082	0.10669	0.101935	-0.243537	0.136558	-0.025858	0.224351	0.094943
RP11-347K3	4	189838663	189919098	-0.009594	-0.107221	-0.239752	-0.476515	-0.028328	-0.082096	0.159278
RP11-45F23	4	190658161	190806578	0.127769	0.049836	-0.212636	-0.440518	0.080047	-0.109339	0.07129
CTC-963K6	4	191076762	191158370	0.098955	-0.085674	-0.259459	-0.636843	0.134454	-0.09756	0.181718
CTD-2265D9	5	2570683	2725000	-0.036974	1.10948	-0.528368	0.223288	-0.021183	-0.181252	0.20458
RP11-20K9	5	3172060	3340431	-0.057234	-0.116387	-0.117539	0.123659	0.032965	-0.151142	0.266104
RP11-121L11	5	3425994	3597253	-0.016156	0.0693	0.119241	0.208596	-0.054431	-0.053567	0.090334
RP11-137P5	5	5500098	5687008	0.0268816	-0.179414	0.009704	0.088306	0.102522	-0.056896	0.275051
RP11-245L6	5	5879129	6020335	-0.012523	-0.058412	-0.033494	0.258337	-0.017896	-0.097546	0.186901
CTD-2324F15	5	6304690	6430015	-0.052868	-0.141429	-0.016994	0.132547	-0.133877	-0.181802	0.204949
RP11-114M17	5	6515876	6708632	-0.043729	-0.122723	0.033489	0.322234	0.235967	-0.128982	0.264853
CTD-2346M20	5	7426758	7530112	-0.053714	-0.170073	-0.092394	0.060579	0.001904	-0.161215	0.247011
RP11-132J20	5	8413255	8600646	-0.031065	0.010579	-0.031606	0.194094	0.071342	-0.124999	0.164014
RP11-32D12	5	9436026	9606181	0.109444	-0.060265	-0.008498	0.160883	0.025756	-0.160284	0.139717
CTD-2274H20	5	10359620	10495937	0.176581	0.693896	0.009042	0.354695	0.223991	0.140632	0.042097
RP11-215G15	5	10644705	10722894	-0.052326	0.523388	0.065209	0.219902	-0.021439	-0.125542	0.099419
RP3-502L6	5	10925533	11148940	0.159125	0.639627	0.064509	0.133604	0.115587	0.030475	0.216905
RP11-44C2	5	12130015	12216435	0.050725	0.800737	-0.131771	0.238892	-0.09549	-0.17718	0.169242
RP1-64M18	5	12171046	12262939	-0.016659	0.36145	-0.178563	0.14201	-0.047147	-0.075156	0.195081
RP11-269G2	5	13256877	13346110	0.026335	0.834876	-0.174219	0.304958	-0.120095	-0.08739	0.151991
RP11-415K6	5	14596450	14781468	0.042681	0.902274	-0.069022	0.163365	0.007545	-0.058989	0.090675
RP1-137K24	5	15191411	15315356	-0.0262264	0.891517	-0.075423	0.353659	-0.126351	0.0409751	0.121252
RP11-19O2	5	16193635	16358453	0.025761	0.85836	-0.002831	0.237999	-0.145072	-0.069005	-0.432484
RP1-167G20	5	16354087	16529263	-0.091713	0.859933	-0.066454	0.246641	0.010141	-0.11888	-0.629989
RP11-21H5	5	16365822	16546966	-0.027917	0.829364	-0.021083	0.306608	-0.060062	-0.090101	-0.585345
RP11-260E18	5	16623433	16775408	-0.109808	0.415304	-0.279329	0.193367	0.047679	-0.167817	-0.066695
RP11-553J15	5	17110139	17284381	-0.28776	0.000366	0.067361	0.461132	-0.042562	-0.01551	-0.469562
RP11-28P24	5	19642866	19781395	0.065124	-0.026766	0.238615	0.306087	0.012612	-0.047937	0.058263
RP11-414I19	5	20414929	20595579	-0.027229	0.056952	0.62193	0.492958	-0.091017	-0.073591	0.022004
RP11-374E21	5	21573362	21757136	0.024571	-0.026768	0.471478	0.373069	-0.100764	0.016397	0.146974
RP11-26L18	5	22309935	22468834	0.010414	-0.000995	0.138569	0.356351	-0.145062	-0.078437	0.213769
RP11-57I6	5	23644140	23795207	0.028628	0.000447	0.29501	0.049941	-0.021765	-0.437681	0.137341
RP11-192H6	5	25187395	25333181	0.10724	0.065401	0.119606	-0.404913	-0.061607	-0.081749	-0.099647
RP11-351N6	5	26353438	26539899	0.096916	-0.033502	0.151248	0.183996	0.011032	-0.039318	-0.269323
CTD-2219P12	5	27359951	27463814	0.017918	0.16557	0.183246	0.453584	-0.097952	0.045269	0.062369
RP11-46C20	5	27487151	27641964	0.374052	0.191841	0.23135	0.403187	-0.128528	-0.077871	0.076086
RP11-37M16	5	28750780	28917994	0.177286	-0.030484	0.224248	0.429957	0.101842	0.012922	-0.311933
RP11-16A6	5	31326937	31504934	-0.021429	0.178312	0.350336	0.25908	0.120539	-0.003478	0.082525
RP11-53L13	5	32742919	32916357	-0.064336	0.028895	0.349912	0.449076	-0.005511	-0.041602	0.04237
RP11-15G6	5	33280769	33452491	-0.035591	0.098445	0.319816	0.319371	-0.035325	-0.075882	-0.002854
CTD-2052F19	5	34929543	35043272	0.028272	-0.061265	0.299633	0.174476	0.09478	0.041992	0.155402
CTD-2291F22	5	35388192	35513594	0.03217	-0.0138362	0.272573	0.096275	0.04366	-0.063896	-0.335528
CTD-2267H19	5	36275837	36380871	-0.111064	0.132888	0.212776	0.249531	-0.090626	0.005736	-0.45816
RP11-7M4	5	36988555	37177051	0.006422	0.080388	0.119792	0.311044	0.104951	-0.059062	-0.509847
CTD-2007F2	5	38200569	38306406	-0.018644	-0.09831	0.334639	0.182848	-0.029015	-0.12594	-0.604653
RP11-15A14	5	39226026	39422569	-0.015381	0.04555	0.371436	0.349643	-0.102661	-0.105871	-0.704642
RP11-17J3	5	40113135	40281760	0.096823	-0.086208	0.335809	0.137566	0.060322	-0.039327	-0.439898
RP11-274J22	5	41662376	41829385	-0.047644	-0.012048	0.270389	0.285626	-0.22605	-0.146742	0.324374
RP11-28I9	5	45570686	45708327	0.047077	-0.07521	0.289567	0.281951	-0.069245	-0.003062	0.280275
RP11-269M20	5	49907775	50093939	-0.245621	-0.005566	0.255002	0.151482	0.349883	-0.018148	-0.242724
CTD-2276O24	5	50061472	50168170	0.007492	-0.060475	-0.052017	0.317598	-0.125618	-0.080037	-0.251701
RP4-592P18	5	51083837	51232444	0.012515	0.0328	0.052866	0.223843	0.239578	0.013869	0.226384
RP11-92M7	5	52909243	53065347	-0.025503	0.064679	-0.031999	0.451319	0.00779	0.086408	-0.176769
CTD-2022G9	5	53469539	53470279	0.059779	0.124805	-0.004543	0.50764	0.040184	-0.057145	-0.096948
RP11-506H20	5	54562681	54764084	-0.003473	-0.059413	0.042245	0.272493	0.121546	0.059956	-0.066138
RP11-364C6	5	55408349	55408851	-0.056308	-0.043028	0.002725	0.337473	-0.003793	0.005395	-0.209389
RP11-412L4	5	55546666	55547446	0.043151	-0.126004	-0.091064	0.045431	0.046595	-0.044829	-0.021118
RP4-572A3	5	56921507	57065064	0.128632	-0.139542	-0.060296	0.071323	0.196	0.001324	-0.168236
RP11-495K20	5	58128952	58280997	0.065911	-0.110315	-0.024864	0.163374	0.153602	0.022639	-0.129648
RP11-16B11	5	59340905	59341702	0.010686	0.057669	0.028528	0.470957	-0.165429	-0.033238	-0.298502
RP11-210O14	5	60203778	60204237	0.024123	0.100794	0.026419	0.485123	0.009491	0.046348	-0.262086
RP11-313P15	5	60735461	60897709	0.111266	-0.010905	-0.014335	0.384782	-0.009138	0.04574	-0.240322
RP11-34J15	5	61659573	61832889	0.051266	0.044593	0.011634	0.425307	-0.028897	-0.00909	-0.265974
RP11-432A10	5	62010516	62191843	-0.050951	-0.007057	-0.012889	0.304127	-0.021388	-0.144645	-0.17944
RP11-18K15	5	63325516	63499151	-0.005467	-0.056912	-0.003317	0.216883	-0.04186	-0.04192	-0.150935
RP11-19B7	5	64142336	64300795	-0.003037	0.127585	-0.012146	0.456569	-0.138225	0.180225	-0.329444
RP11-480H11	5	65059150	65239118	-0.02528	0.088963	-0.011229	0.282102	0.047579	-0.006572	0.015996
CTC-536A23	5	65352862	65454024	-0.02406	0.04177	-0.021693	-0.280336	0.011689	-0.433728	0.115175
RP11-402F5	5	66695993	66888015	0.120207	-0.002635	-0.040237	0.410136	-0.0111994	-0.497217	0.121218
RP11-494P23	5	67322915	67501695	0.050223	-0.133442	0.078193	0.154088	0.113094	-0.54748	0.210662
RP11-497H16	5	69917500	70040712	-0.371693	-0.374676	-0.08073	0.296019	-0.368986	-0.570022	0.000517
RP1-215P15	5	70179512	70309338	-0.171795	0.060574	-0.280076	0.434475	-0.03346	-0.314724	-0.040994
RP11-551B22	5	70362440	70516922	-0.297633	-0.243782	-0.326934	0.421301	-0.298827	-0.468899	0.054539
RP11-115I6	5	71659788	71823446	0.088372	-0.138967	0.040081	0.162967	0.0284	-0.557629	0.162726
CTC-533D18	5	72794439	72920149	-0.029958	-0.00708	0.023653	0.424453	-0.159679	-0.527293	0.106601
RP11-399M5	5	73126031	73314954	0.126324	-0.004108	0.037149	0.189434	0.153185	-0.584438	0.170262
RP11-97L2	5	73817311	73818090	-0.024453	0.002689	-0.065794	0.303064	0.023746	-0.522876	0.15232
CTC-347N9	5	73872906	73873453	0.073385	-0.180118	0.011446	0.014612	0.102108	-0.470878	0.165333
CTD-2174D2	5	74847794	74970796	-0.061193	0.089461	-0.055488	0.351234	-0.123392	-0.441059	0.092076
CTD-2200O3	5	75600638	75734191	-0.137454	-0.015068	0.041628	0.236462	-0.206604	-0.60909	0.145849
RP11-2J21	5	77156061	77320968	-0.066439	0.061038	-0.045093	0.449625	-0.043687	-0.059143	0.220564
RP11-667P13	5	78198048	78198544	0.0140483	-0.069673	-0.052307	0.258181	0.001254	0.00464	0.207637
CTC-431G16	5	79084142	79219538	0.033584	-0.149942	0.105553	0.071655	0.046485	-0.502136	0.291764
RP11-30D15	5	79172773	79351477	0.00623	-0.1022	0.028812	0.150026	0.104676	-0.464357	0.206211
RP11-538B23	5	79936331	80082792	0.053546	0.094123	-0.011362	0.394236	0.153161	0.086507	0.102514
RP11-241J12	5	80063138	80216215	0.107571	-0.043843	0.024801	0.416682	-0.026783	0.060126	0.051258
RP11-356D23	5	81245981	81410506	0.078981	0.002509	-0.014561	0.236803	0.000811	0.064728	0.14618
RP11-463C5	5	82570102	82742889	-0.033767	-0.047265	-0.045173	0.50664	0.021807	0.124055	0.116401
RP11-72L22	5	86340618	86503877	-0.087903	0.103087	-0.053178	0.403917	-0.035069	0.040462	0.022082
RP11-3H15	5	87297507	87443969	0.090607	-0.022244	-0.128146	0.2885	-0.128021	-0.040941	0.225539
RP11-512I16	5	87670506	87711395	-0.029112	0.10906	-0.046403	0.467173	-0.046616	0.042661	0.046324
RP11-24O11	5	88149138	88309856	0.222863	-0.065592	-0.017797	0.241796	0.12941	0.044017	0.044981
RP11-12D3	5	90806344	90964362	0.080016	-0.036796	-0.057525	0.235535	-0.0509869	-0.031692	0.126802
CTD-2011L22	5	92054225	92174433	0.182487	0.082422	-0.065792	0.45784	-0.00505778	-0.051652	0.091358
RP11-20O13	5	93129507	93173459	0.070734	0.145771	0.119824	0.395027	-0.256455	-0.131452	0.187899
RP11-39B14	5	93540085	93709247	0.082321	0.018059	-0.008298	0.447171	-0.087438	-0.00939	0.044564
RP11-526D16	5	95842138	96007440	0.078643	-0.135405	0.006601	0.148153	0.065256	0.052424	0.195583
RP11-3G13	5	96944782	97113079	0.033204	0.040009	0.013273	0.0101027	0.113685	-0.104317	-0.143036
RP11-195A20	5	98954115	99111442	0.165045	-0.056816	-0.132522	0.341088	-0.090248	-0.051987	0.127157
CTD-2068C11	5	99850207	100001668	-0.08581	-0.002	-0.154288	0.362245	-0.050556	-0.039519	0.10045
RP11-418P19	5	100711480	100906848	0.0363452	0.023447	0.169925	0.494686	-0.258979	-0.246935	0.178172
RP11-560F8	5	100991080	101181927	0.004632	-0.033558	-0.115632	0.276106	-0.014376	0.007262	0.138198
CTC-425H14	5	102291745	102448736	0.119397	0.053288	-0.087843	0.36506	0.00909689	-0.015674	0.106404
RP11-528K12	5	102992405	103190088	0.002995	-0.00914	-0.048165	0.490145	-0.020182	-0.01978	0.106206
RP11-319P13	5	106747796	106920923	0.010288	0.102474	-0.076889	0.414759	-0.128084	-0.12254	0.047543
RP11-17L14	5	107339380	107503471	0.139243	0.136276	0.065163	0.397109	0.090817	-0.05791	0.010416
CTC-329H14	5	108016191	108180023	-0.021939	0.100982	-0.046166	0.364354	-0.048513	-0.10477	0.10214
RP11-276O18	5	109349873	109506373	0.010619	-0.095689	-0.056614	0.192654	0.013348	-0.06818	0.214325
CTC-534K6	5	110059851	110181740	0.123573	-0.073379	-0.139095	0.229024	0.069727	-0.088608	0.200039
CTC-554D6	5	112074297	112242499	-0.006346	-0.020111	0.071493	0.542769	-0.051037	0.196476	-0.017086
RP11-3B10	5	111992074	112162419	0.083314	-0.128251	-0.174844	0.27667	-0.068616	-0.061796	0.257868
RP11-467F22	5	112488822	112695558	-0.0266	0.018506	0.059939	0.265055	0.001984	0.009689	0.150553
RP11-153B10	5	113199522	113366010	-0.003733	-0.038511	-0.108649	0.153858	0.081202	0.015165	0.191194
RP11-115D4	5	114441160	114603279	0.054381	0.058887	-0.012192	0.348766	0.005178	-0.030273	0.131612
CTC-453E13	5	115147000	115297134	0.029145	-0.037032	-0.043812	-0.082555	0.076954	-0.339656	0.115264
RP11-249M12	5	115965999	116138287	0.087591	-0.13204	0.004124	0.181199	-0.021468	-0.063465	0.237702
RP11-567A12	5	117308035	117479091	-0.047702	0.167673	-0.047777	0.583471	-0.181612	-0.023083	0.095265
RP11-321G16	5	118271452	118444329	-0.004831	0.076494	-0.093944	-0.0605447	0.103346	-0.006863	0.084741
CTC-461G12	5	118981262	119111489	0.116467	-0.200428	-0.033417	0.107394	0.150293	-0.024068	0.286771
RP11-13K8	5	119668835	119831950	-0.020447	0.013444	-0.105661	0.373118	-0.067436	-0.060237	0.116609
RP11-565F4	5	119956077	120134621	0.044088	0.033097	-0.047461	0.307897	0.150165	0.05941	0.13036
RP11-11P11	5	121061423	121226506	0.08704	-0.146423	-0.058646	0.058125	0.178621	0.042756	0.286538
CTC-441N14	5	121344636	121559746	0.003949	-0.079135	0.008177	0.036941	0.100856	-0.107886	0.005669
RP11-14L4	5	122463059	122626530	0.008351	0.144745	0.067335	0.471982	0.120828	0.025551	0.069727
RP11-48C14	5	124179322	124350943	0.021415	0.095471	0.032475	0.358172	-0.009719	-0.364638	0.130704
RP11-394D6	5	125160995	125355179	0.043314	-0.039131	-0.030829	0.314966	-0.097259	-0.439828	0.217879
RP11-434D11	5	126045879	126232850	-0.017657	0.020171	-0.074523	0.398386	0.066872	-0.228764	0.182294
CTB-54G2	5	126918085	126918711	0.071706	-0.051923	-0.136211	-0.190756	-0.054943	-0.608601	0.239402
CTC-352M6	5	127603123	127759109	0.098604	-0.048951	-0.050931	0.169612	-0.031722	-0.448134	0.233866
RP1-179P12	5	129269732	129450042	0.061033	0.241713	0.056223	0.527522	0.159083	-0.166155	0.003576
RP1-236L2	5	129568526	129599991	-0.135437	0.11569	0.010647	0.540918	-0.139916	0.013383	0.038586
RP11-114H7	5	130306745	130412531	0.143433	-0.017089	-0.233872	0.280854	-0.062842	0.11209	0.146749
RP1-247F3	5	130616593	130657812	-0.168702	0.093269	-0.073048	0.458828	-0.063099	-0.068809	0.090674
RP1-66P19	5	131009149	131090780	0.003038	-0.047488	-0.12544	0.29094	0.070247	-0.040989	0.218961
RP1-241C15	5	131365774	131577988	-0.006269	-0.129383	0.079514	0.186024	0.182751	-0.022278	0.181134
CTB-104P14	5	131642147	131731304	0.0175514	-0.039372	-0.019748	0.084818	0.139132	0.102717	0.216228
RP11-729C24	5	131817042	131977001	-0.090514	-0.124464	0.045632	0.2331	0.056182	-0.093712	0.264649
CTB-49A3	5	132506176	132704549	0.001139	-0.144591	-0.069686	0.061432	0.057377	-0.25428	0.417095
CTB-28J9	5	135549796	135738232	-0.058275	-0.040316	-0.057982	0.183864	0.004912	-0.774313	0.318241
RP11-114H21	5	135739990	135899842	-0.012839	-0.01321	-0.009345	0.140574	0.025006	-0.505614	0.164709
RP1-244J5	5	136365521	136366234	-0.092566	-0.157587	0.004291	0.003355	0.197209	-0.156178	0.293964
RP1-186K10	5	136892127	137064639	-0.063331	-0.012301	0.000383	0.245696	-0.020165	-0.549486	0.278429
RP11-256P1	5	137635258	137736881	-0.112428	0.140548	0.011177	-0.011455	0.072696	-0.401262	-0.025129
RP1-98O22	5	137758103	137758844	-0.138799	-0.060408	0.081858	0.051493	0.115562	-0.438342	0.269519
CTB-46B19	5	138219217	138414953	-0.015	-0.146499	-0.010119	0.189004	-0.069206	-0.133632	0.286949
CTB-133C10	5	139529377	139663269	-0.113926	-0.015388	-0.055888	0.21487	0.007733	-0.06648	0.240961
RP11-515C16	5	139904059	140124593	-0.093178	-0.06096	0.014612	0.249532	0.042179	-0.070472	0.244854
CTD-2323H12	5	141041469	141198799	0.010838	-0.227085	0.109503	-0.021799	0.149505	-0.07114	0.313527
CTD-2332G20	5	141852268	141998278	-0.017125	1.29248	0.054909	0.288538	0.058392	0.012588	0.134318
CTD-2185H17	5	142505106	142742827	0.03477	0.054765	0.015811	0.0441341	0.065775	-0.07614	0.111318
RP11-25F13	5	144610138	144777056	0.04732	-0.059437	-0.011738	0.226223	-0.080746	0.04624	0.177192
CTC-370H24	5	145152023	145152440	0.042277	-0.089153	-0.115956	0.128241	-0.085764	-0.133006	0.177603
RP11-481E16	5	146313344	146482537	-0.030618	0.055017	-0.028831	0.258468	0.007923	-0.088511	0.194447
CTB-107A22	5	146975536	147089688	0.074837	0.187947	-0.033484	-0.0752277	-0.018291	-0.002241	0.146689
CTB-176I15	5	147869999	147926171	-0.074396	-0.046053	-0.24724	0.192591	0.025628	-0.05787	0.096125
CTC-354F19	5	148058802	148191843	-0.003046	-0.158715	-0.044866	0.06073	0.156797	0.073751	-0.011008
RP11-394O4	5	148642225	148821857	0.03074	-0.084162	0.039301	0.02913	0.150478	-0.064288	0.326092
CTC-307M15	5	149219507	149349990	0.006787	-0.109462	0.055699	0.151057	9.3e-05	-0.065371	0.233161
CTB-137O22	5	149978532	150055332	-0.003868	0.081334	0.060868	0.185013	0.175812	-0.027976	0.22556
CTC-209K13	5	151319679	151506795	0.05019	0.051527	-0.024784	0.289339	0.047236	-0.086777	0.473906
RP11-26B2	5	152539684	152728888	0.073381	-0.069205	-0.000895	0.201037	-0.144334	0.034666	0.448801
RP11-494C5	5	152817260	152985165	0.106623	-0.038086	-0.050126	0.229102	-0.035741	-0.118084	0.42359
CTC-263A14	5	154417750	154418252	-0.016014	0.064536	-0.037063	0.259472	0.040897	0.044297	0.393836
RP11-265I24	5	154429161	154604443	-0.044508	-0.099148	-0.057019	0.188977	0.003624	-0.042455	0.472204
CTB-3C20	5	155562586	155563351	0.141191	-0.028642	-0.086545	0.130753	0.077427	0.011414	0.427992
CTB-120L21	5	156426997	156427407	-0.066487	-0.085298	-0.061055	0.313662	-0.032009	-0.059431	0.423015
RP11-102A1	5	157180096	157349365	-0.01161	-0.018798	0.087511	0.280578	0.145972	0.088138	0.388198
RP11-391B7	5	157384965	157573351	0.090135	-0.172115	0.036722	0.109767	0.194763	-0.000136	0.485847
CTC-279E3	5	159195225	159278790	-0.006056	0.061813	0.015192	0.14686	0.021742	-0.07585	0.438757
RP11-505G12	5	162295731	162296397	0.053944	-0.06323	-0.154375	0.28857	0.006926	0.379358	0.408372
CTC-320C6	5	163117739	163118288	0.021121	0.58721	-0.140825	0.141178	-0.078929	0.306417	0.385271
RP11-469G19	5	164752357	164922098	0.063438	-0.122883	-0.185309	0.174875	0.045714	0.358419	0.412707
RP11-170P5	5	165677723	165841050	-0.156332	1.16052	-0.03515	0.232362	-0.110109	0.130643	0.30697
RP11-511M9	5	165781593	165925472	0.119752	0.571903	-0.16196	0.283642	0.146813	0.469059	0.260506
CTB-180C19	5	166550028	166647640	-0.039263	-0.040671	-0.188511	0.140156	-0.1411	0.287272	0.425005
CTB-55A14	5	167592497	167807600	-0.133451	-0.142939	-0.176544	0.050441	-0.159096	0.186837	0.630298
RP11-420L4	5	169138790	169139510	-0.074073	0.737663	-0.147161	0.124044	-0.079087	0.281979	0.559094
RP11-292M11	5	169611921	169783365	-0.157832	0.026147	0.338989	0.152274	-0.224165	0.187285	-0.30258
RP11-20O22	5	170996378	171159953	-0.064682	0.766276	-0.009647	0.059845	0.008494	0.231772	0.485514
CTB-54I1	5	171714383	171955264	-0.11227	-0.023644	-0.072377	0.235297	-0.110824	0.160175	0.570588
RP11-489P1	5	173800904	173985872	-0.082746	-0.088817	0.020048	0.069482	0.100726	0.326125	0.530932
CTB-73D21	5	174474436	174643725	-0.021562	-0.11405	-0.170749	0.119439	-0.001992	0.168485	0.567277
CTC-355H1	5	175139770	175266330	-0.014697	0.80964	0.001816	0.084825	0.064603	0.272413	0.455286
CTB-87L24	5	175835979	175909096	-0.083297	0.787209	-0.073897	0.256065	-0.002176	0.312543	0.509602
CTC-286C20	5	176391361	176542028	-0.022821	0.5421	0.121957	0.113961	0.154993	0.281627	0.127136
RP11-564G9	5	176797689	176798343	-0.10861	0.792297	0.056278	0.135671	0.208799	0.359297	0.518497
RP11-520O10	5	177813437	177961747	-0.04099	0.600983	-0.001595	0.051307	0.214225	0.25142	0.52704
RP11-281O15	5	178243599	178455573	-0.035659	0.664358	-0.041097	0.163572	-0.002979	0.227801	0.398465
RP11-451H23	5	179870132	180060155	0.045087	-0.052534	-0.018963	0.250214	0.133109	0.356699	0.456241
CTC-240G13	5	180512398	180626608	0.142232	0.333035	0.028378	0.267387	0.598611	0.369029	-0.117919
CTB-62I11	6	90997	207636	0.149568	0.112296	-0.063723	0.196691	0.751457	0.105981	-0.0601273
RP11-13J16	6	1240996	1303756	-0.057852	0.004682	0.347782	0.238581	-0.08013	-0.0525	0.138964
RP1-136B1	6	2316509	2413122	-0.104709	-0.070661	0.083423	0.109627	0.068247	-0.045824	0.076215
RP11-15N12	6	3292049	3427043	0.045068	0.023152	0.145821	0.174247	0.195668	-0.089356	-0.046177
RP11-174B19	6	5028697	5217232	0.033632	-0.109002	0.089296	0.12346	-0.075131	-0.115455	0.016492
CTC-471F3	6	5060091	5209043	0.057386	-0.176803	0.047114	0.001438	0.0967048	-0.150945	0.035547
RP11-232H4	6	6119858	6280511	0.145526	-0.201961	0.106059	-0.024137	0.010359	-0.043761	0.112899
RP11-163I22	6	6217514	6382300	0.008894	-0.099371	0.150585	0.065655	0.004586	-0.057935	0.017127
RP11-320C15	6	6705338	6770147	-0.021307	-0.15019	0.023245	0.070239	0.124943	-0.075896	0.121607
RP3-336K20	6	7544150	7575683	-0.012029	-0.014855	0.16365	0.179386	0.003131	0.322202	0.000135
RP11-196B15	6	7898162	8078796	-0.059982	0.01174	0.135444	0.247824	0.078162	0.24581	0.033965
RP11-385L2	6	8598346	8599694	0.021637	0.069687	0.053711	0.459334	-0.143856	0.279903	-0.040819
RP1-90O12	6	9634150	9733184	-0.076394	-0.011819	0.017525	0.444946	0.124746	-0.071505	0.004181
RP11-360O19	6	10597237	10684872	-0.152729	-0.089702	0.337906	0.266057	0.051591	-0.111924	0.050153
RP3-510L9	6	11352173	11482925	-0.021459	-0.050969	0.387145	0.082411	-0.133449	-0.144901	0.049425
RP1-257A7	6	13285332	13413248	-0.10875	0.033768	0.392664	0.214117	-0.004336	0.136654	-0.075462
RP3-365E2	6	14536103	14673832	-0.755615	-0.06912	0.38705	0.171594	-0.023057	-0.080347	0.055908
RP1-232K4	6	15432571	15630731	-0.70177	-0.097878	0.396258	0.177327	0.206026	-0.061559	0.102161
RP1-13D10	6	16165581	16318727	-0.508196	0.126338	0.248416	0.201575	0.196149	-0.072682	0.027781
RP11-68J15	6	17735571	17805613	-0.057527	0.072021	0.285311	0.344609	0.034525	-0.032269	0.050945
RP11-408C8	6	18937804	19079559	-0.000473	-0.001257	0.29893	0.184742	-0.000493	-0.079062	0.046007
RP4-625H18	6	19833221	20018591	-0.089621	0.038413	0.30087	0.463121	-0.069229	-0.049232	0.011503
RP3-444C7	6	20630794	20759063	-0.023	0.0324	0.377047	0.308086	-0.012752	0.042595	-0.039728
RP11-204E9	6	21512035	21698557	-0.043897	-0.093684	0.419204	0.269075	0.00635	0.047492	-0.009307
RP11-33I5	6	22580401	22666188	0.143041	-0.096317	0.325551	0.279048	-0.181743	-0.102333	0.00471
RP11-289M23	6	23499374	23534047	0.097695	-0.056283	0.304399	0.195433	-0.015636	0.205386	0.009506
RP11-176J5	6	24254612	24267701	0.029309	-0.002849	0.372465	0.162913	0.121776	0.020683	-0.009985
RP11-289G11	6	25494592	25630305	0.155675	-0.131249	0.380173	0.07774	0.017019	-0.090925	0.023344
RP1-34B20	6	26302826	26392126	-0.068718	0.021467	0.389295	0.466111	0.095407	-0.124792	-0.043673
RP1-86C11	6	27152454	27241469	-0.131484	-0.114582	0.23891	0.196346	-0.029738	-0.119724	0.090313
RP1-153G14	6	27444496	27526951	-0.087936	-0.04706	0.370184	0.28029	-0.114518	0.110097	0.004094
RP1-265C24	6	28187158	28242637	-0.124575	0.048406	0.042546	0.166392	-0.045278	-0.333785	0.158845
RP11-373N24	6	28681270	28767221	-0.028327	-0.081586	0.294486	0.393896	0.122661	0.361419	0.118527
RP11-150A6	6	29321010	29495872	-0.075635	0.136072	0.322985	0.492293	-0.167934	0.655349	-0.064109
RP1-34F7	6	32031967	32200774	-0.071727	-0.031571	0.522937	0.059456	0.316512	0.359145	0.309149
RP5-1077I5	6	32404070	32498505	-0.14771	-0.062559	0.331691	-0.0378053	-0.046334	0.325419	0.03584
RP11-175A4	6	33467577	33615649	0.021535	-0.071412	0.504726	0.055514	0.177252	0.354511	0.122382
RP3-349A12	6	34918527	35051474	-0.053767	-0.037861	0.456221	0.175503	0.04244	0.606534	-0.043255
RP3-431A14	6	36751257	36946620	0.043775	-0.071296	0.517221	0.0985521	0.253708	0.541394	0.217889
RP1-90K10	6	36944620	37077773	-0.113301	-0.089571	0.441842	0.15906	0.013697	0.579008	0.070698
RP3-441A12	6	37889292	38009626	0.045693	0.021484	0.397085	0.198845	-0.020797	0.689263	0.011202
RP3-350J21	6	39022180	39078688	0.063906	-0.158847	0.386263	-0.068821	0.088745	0.599976	0.158246
RP1-278E11	6	39977164	40076642	-0.044292	-0.083025	0.410363	0.08804	-0.016923	0.608588	0.128577
RP11-162O6	6	40860313	41030209	0.007518	-0.076244	0.345206	-0.020093	-0.082915	0.573426	0.153551
RP11-533O20	6	42026550	42131628	-0.173488	-0.0817	0.453948	0.023781	0.076835	0.83681	0.076868
RP11-501I18	6	42815771	42914110	-0.183901	0.042609	0.395381	0.23458	0.067458	0.880184	0.033438
RP11-227E22	6	43965908	44050879	-0.015331	-0.153653	0.495724	-0.098565	0.328198	0.848964	0.156205
RP11-554O14	6	44987769	45164736	-0.048547	0.174636	0.330232	0.44598	-0.108125	0.91605	-0.203605
RP11-546O15	6	45777368	45960349	0.108582	-0.093041	0.361219	0.033179	-0.019797	0.596129	0.037914
RP3-365O12	6	46918395	47036030	-0.02494	-0.091422	0.329494	0.065679	0.037076	0.241288	0.048077
RP3-402H5	6	47870439	48002405	0.092702	-0.099959	0.425089	0.088238	-0.081647	0.371753	0.006794
RP11-334H12	6	48824592	48956050	-0.01046	0.04348	0.275562	0.585289	-0.087283	0.564909	-0.052492
RP3-442L6	6	49686791	49805314	0.043755	0.005217	0.291496	0.321422	-0.045052	0.296658	-0.071493
RP3-336H9	6	50775701	50907373	-0.001002	-0.068446	0.278765	0.235376	0.086543	0.340438	0.052431
RP11-529A21	6	51408727	51472574	0.05906	0.001115	0.328305	0.236874	-0.030594	0.332162	-0.023471
RP11-255M9	6	52294378	52456670	0.027207	-0.115909	0.407591	0.044463	0.020264	0.355341	0.099857
RP3-341E18	6	52995928	53088485	-0.082008	-0.069042	0.37051	0.135233	-0.026521	0.286125	0.265551
RP11-362K18	6	54103953	54130898	0.074595	0.114981	0.342915	0.152536	-0.025588	0.380932	0.178046
RP11-524H19	6	54743356	54856430	0.120353	0.197974	0.177326	0.338418	-0.065431	0.216485	0.084813
RP11-472M19	6	56747375	56905292	-0.090283	0.062728	0.390635	0.22879	0.048531	0.271844	0.199739
RP3-422B11	6	57292500	57422128	-0.063096	-0.168971	0.317134	0.074858	0.077518	0.176268	0.348625
RP11-199A24	6	58610220	58788603	-0.053332	-0.120316	0.357465	0.232509	-0.094159	0.137514	0.223353
RP11-506N21	6	62639002	62725299	-0.044457	0.012259	0.299107	0.295219	-0.13704	-0.487571	0.442421
RP11-767J14	6	63764581	63875481	-0.078503	-0.101291	0.120287	0.180754	-0.009207	-0.511231	0.492582
RP11-349P19	6	65092091	65280065	0.075555	-0.109197	0.195482	0.195496	-0.042508	-0.439959	0.400013
RP1-40C9	6	65839972	65862416	-0.039645	0.2719	-0.060733	0.017382	-0.307539	-0.211488	0.217508
RP3-324B8	6	66901062	67021596	-0.014965	-0.0194871	0.070665	0.286786	-0.058961	-0.496774	0.389628
RP11-409K15	6	68213162	68355095	0.072484	0.053954	-0.042217	0.419072	0.079136	0.1896	0.364176
RP1-46B1	6	69438689	69596892	0.049972	-0.048014	-0.158788	0.307108	-0.049007	-0.0799	0.399984
RP1-160B9	6	69937981	70007502	-0.010981	-0.006008	-0.004993	0.343068	-0.181298	-0.009828	0.327133
RP11-462G2	6	71121392	71183718	-0.025633	0.105035	-0.004023	0.400723	-0.074281	0.009491	0.291949
RP11-111D8	6	72157246	72342296	0.071386	-0.017315	0.005009	0.041348	0.023889	-0.124384	0.377733
RP11-256L9	6	73094225	73275800	0.033799	-0.199605	-0.025935	0.099784	1.07603	0.039034	0.488254
RP1-234P15	6	75947840	76073480	-0.022019	-0.052449	0.005634	0.289798	-0.009904	-0.046825	0.416952
RP3-472A9	6	76600011	76685205	-0.010109	-0.038928	-0.027052	0.251194	-0.087375	0.050967	0.398759
RP11-343P23	6	77623996	77788369	-0.014092	-0.105086	-0.088434	0.337417	-0.078501	-0.085436	0.4727
RP5-995C14	6	78694013	78822247	-0.006953	-0.096997	-0.118132	0.208298	0.00321	-0.082122	0.506947
RP11-173D14	6	79531824	79716854	0.134089	-0.075463	-0.130293	0.112851	-0.054733	-0.021519	0.466602
RP11-296E7	6	80815400	80854964	0.086988	0.104861	0.002881	0.300931	0.018236	-0.115585	0.41376
RP11-707H15	6	81474348	81664223	-0.0038	0.124225	0.17511	0.298767	0.192382	0.06077	0.251346
RP11-379B8	6	82503161	82690511	0.046665	-0.068958	-0.075137	0.202178	-0.074611	-0.068446	0.533947
RP11-25O6	6	83405494	83562457	-0.079731	0.008492	0.013166	0.222332	-0.173034	-0.060935	0.360727
RP1-120N9	6	84309049	84476066	-0.030351	0.161486	0.003875	0.420733	0.13451	-0.004974	0.306486
RP11-223L24	6	85028178	85089451	0.15215	-0.060702	-0.019517	0.239201	-0.02622	-0.006056	0.448406
RP11-30P6	6	86051994	86222225	-0.027917	0.11238	-0.050363	0.297576	0.028355	-0.082876	0.454141
RP11-106G15	6	88286018	88456272	-0.076618	-0.0342587	0.030808	0.224393	-0.098113	0.046805	0.236958
RP1-23D17	6	88811014	88923225	-0.015568	-0.164398	-0.156828	0.062396	-0.019075	-0.202495	0.638412
RP1-61F10	6	89632167	89689630	-0.108078	-0.010667	0.369023	-0.000743	-0.011241	-0.163891	0.029857
RP1-122O8	6	90373901	90514111	-0.115217	0.022933	0.034973	0.279762	-0.115669	-0.144972	0.45785
RP1-154G14	6	91251286	91352279	-0.018537	0.086561	-0.002064	0.241502	-0.02005	0.001515	0.465063
RP11-21G12	6	93072968	93225251	0.042881	0.001327	-0.108725	0.314792	-0.160626	0.011719	0.459748
RP11-538A16	6	93629576	93823839	-0.022677	0.08159	-0.101232	0.386657	-0.09269	0.016282	0.359569
RP11-58A9	6	94781871	94926581	0.071324	0.087983	-0.290205	0.304212	0.027647	-0.080184	0.205926
RP11-572N15	6	96322017	96469450	0.055248	-0.084601	-0.256011	0.14566	-0.168513	-0.152698	0.563718
RP11-4D24	6	96958620	97139258	0.105665	-0.142104	-0.081118	0.158123	-0.031032	0.035599	0.438876
RP3-393D12	6	97092087	97184903	0.116012	-0.043751	-0.039443	0.379995	-0.11213	-0.029042	0.408309
RP3-418C23	6	97824209	97924319	-0.091414	0.243141	-0.035655	0.449388	0.102223	-0.037513	0.319373
RP1-273N12	6	99385862	99512743	-0.039099	0.082755	-0.052229	0.357274	-0.116135	-0.08453	0.400789
RP11-98I9	6	99896150	100068707	-0.116478	-0.002502	0.115712	0.300549	-0.099475	-0.023679	0.298744
RP11-117M4	6	100781592	100953408	0.148495	0.014418	-0.049006	0.17039	0.052114	-0.057327	0.378858
RP1-167P23	6	101487105	101513554	-0.062528	0.038215	-0.130112	0.312525	-0.077886	-0.208182	0.237576
RP11-347H8	6	102119094	102294630	-0.014883	0.128712	-0.092504	0.387437	0.103197	-0.03794	0.262672
RP3-449G2	6	103440994	103493022	0.020244	0.140262	-0.047086	-0.016845	0.107459	0.083483	0.409157
RP1-244F1	6	104541591	104626211	0.113573	0.127574	-0.056491	0.068484	0.144632	0.333502	0.369801
RP11-685G11	6	104973378	105152298	-0.036705	0.026335	-0.102928	0.093334	-0.091927	0.006291	0.082726
RP3-454N4	6	106038405	106119273	0.059144	-0.041199	0.001033	-0.084261	-0.110132	-0.02801	0.464493
RP3-448K1	6	107058135	107112039	-0.039138	0.082431	0.075867	0.126048	0.019103	0.037275	0.368954
RP11-35D6	6	108026474	108214952	-0.062462	-0.029241	-0.010862	-0.033512	-0.07397	-0.077589	0.548906
RP3-429G5	6	108582846	108647028	-0.075989	-0.111044	0.050513	-0.059154	0.068047	0.03221	0.465417
RP1-71D21	6	110665465	110738634	-0.057971	0.010304	-0.001835	-0.063313	-0.030468	0.594803	0.443919
RP5-1112D6	6	111684663	111819967	-0.115825	0.071538	-0.089095	0.251992	-0.190274	0.508519	0.399899
RP1-276A6	6	112428375	112486834	-0.00724078	0.034539	0.344209	0.091789	-0.087465	-0.162971	0.273483
RP1-142L7	6	112484835	112675612	0.188461	-0.026784	0.054724	0.056474	0.07196	0.645104	0.459362
RP11-505K1	6	113213600	113374409	0.101311	0.065211	-0.002059	0.080155	0.142388	0.662573	0.409589
RP11-346K2	6	114513393	114699536	-0.00227	-0.092253	-0.077672	-0.034201	-0.009307	0.567002	0.479681
RP3-383B8	6	115381820	115432628	-0.002999	0.171615	0.027638	0.287089	-0.116828	0.540885	0.273224
RP11-721G11	6	116166720	116274627	0.07312	0.02895	0.000396	0.034349	-0.077652	0.574158	0.394284
RP3-412I7	6	117034018	117169434	0.01922	-0.052018	-0.013236	0.043513	0.083894	0.451837	0.432846
RP1-94G16	6	117915391	118016198	-0.051913	0.115399	-0.033351	0.155499	0.048461	-0.083628	0.44344
RP1-230I3	6	118676180	118787943	-0.016323	-0.060189	-0.130038	-0.123978	0.119237	-0.121833	0.568219
RP3-329H16	6	119659623	119659755	0.083432	0.073889	-0.012636	-0.036198	0.059593	-0.062161	0.401843
RP3-475J3	6	120527767	120592617	0.028974	-0.082106	-0.046465	-0.035777	0.103727	0.01088	0.450595
RP11-301B7	6	121468968	121565282	0.033438	-0.132113	-0.192904	-0.007872	-0.093165	0.000693	0.416129
RP1-87H18	6	122617539	122660587	-0.051776	0.093734	-0.151312	0.15505	-0.154313	-0.051717	0.514895
RP11-95G17	6	122952160	123105836	0.054634	0.075645	0.000539	0.079665	-0.279127	-0.068584	0.389685
RP1-84N20	6	125389373	125541247	0.000871	0.034077	-0.061933	0.06348	0.061551	-0.123015	0.511589
RP11-524A17	6	126458967	126630449	0.030029	-0.027043	0.048667	0.010367	-0.18632	0.317164	0.420797
RP11-416F22	6	127384317	127386981	0.014502	0.054364	-0.021798	0.115783	-0.221596	0.178901	0.395181
RP11-384A24	6	128448580	128633213	0.060369	0.036132	-0.129864	0.142638	-0.0418944	-0.084647	0.406284
RP11-530M23	6	129664369	129803491	0.027714	0.09	-0.063041	0.107569	-0.116582	-0.037664	0.430199
RP11-593A16	6	130232385	130405200	0.020144	-0.031991	-0.138769	0.113011	0.029979	-0.153557	0.486412
RP11-692C10	6	131311502	131529403	0.096004	0.053682	-0.039215	0.169564	0.031223	-0.08373	0.472644
RP3-323K23	6	132156221	132190222	0.019653	0.123435	0.031101	0.019574	0.006305	0.023443	0.366826
RP11-295F4	6	132876667	133017694	0.025283	-0.017704	-0.081693	0.107671	-0.073442	-0.035119	0.494625
RP1-283K11	6	133724754	133865435	0.044601	-0.006911	0.03075	0.115868	0.069954	0.064009	0.181326
RP11-557H15	6	134784497	134979517	-0.043712	-0.06429	0.016568	0.076607	-0.126876	0.016484	0.361208
RP1-32B1	6	135475518	135663804	-0.062093	-0.138209	-0.117147	-0.120629	0.083955	-0.104757	0.574704
RP11-448D5	6	137232244	137232437	-0.10016	0.036179	1e-06	0.187824	0.194829	-0.00011	0.443554
RP11-95M15	6	137962575	138142578	0.006191	0.002699	0.015723	-0.049354	-0.094781	-0.081662	0.403101
RP11-15H7	6	139955508	140131794	-0.052651	-0.024831	-0.121115	0.047476	-0.073144	-0.072999	0.474767
RP3-460G2	6	141124534	141227085	0.082824	0.16413	0.090355	0.22083	-0.075702	0.055614	0.285638
RP11-368P1	6	142222367	142361452	-0.04116	0.060775	-0.121228	0.047158	0.021485	-0.025225	0.467904
RP11-86O4	6	143501404	143622432	0.034817	0.005627	-0.029957	-0.108287	-0.09475	-0.03908	0.478618
RP11-3B11	6	144431624	144627356	-0.06474	0.009927	-0.02645	0.054947	-0.205938	-0.113677	0.417897
RP11-386H19	6	145089782	145171242	0.056447	-0.097097	-0.040178	-0.012756	-0.03799	-0.108842	0.495244
RP11-545I5	6	146157896	146266194	0.0042	0.013789	-0.064215	-0.071325	-0.082141	-0.086822	0.454725
RP11-631F7	6	148426058	148609992	-0.00732	-0.178299	-0.15302	-0.173616	-0.045016	-0.110163	0.597617
RP11-365H23	6	149467040	149547578	0.032322	-0.086762	0.078907	0.089055	0.192589	0.084566	0.063024
RP1-111D6	6	149545580	149673909	-0.045334	-0.057362	-0.047693	-0.098887	0.180512	-0.135669	0.511696
RP5-1179L24	6	150590156	150697259	-0.153288	-0.041763	0.023221	0.140852	-0.000475	-0.091465	0.560193
RP1-297M16	6	151546854	151612435	0.0393688	0.092723	0.000695	0.074275	0.017776	-0.0259592	0.384251
RP3-443C4	6	152171551	152238896	-0.023044	-0.046621	-0.096201	0.053888	-0.141133	-0.000863	0.44822
RP11-450E24	6	152175458	152383871	0.014585	-0.103471	-0.024898	-0.145998	0.034617	-0.059549	0.461902
RP1-63I5	6	152374584	152462288	-0.068746	-0.05264	-0.118185	0.102142	-0.0120814	-0.090785	0.455898
RP1-130E4	6	152462189	152571081	-0.062348	0.036052	0.044472	0.0352694	0.070123	-0.178316	0.505447
RP4-546K19	6	153155406	153181834	-0.023887	0.004211	-0.065835	0.070012	-0.050062	-0.091987	0.434733
RP11-495B4	6	154093328	154207931	-0.011602	-0.043125	-0.09988	0.03281	-0.252141	-0.152158	0.530642
RP1-66H9	6	155340155	155432614	-0.228826	-0.10961	-0.035519	0.023378	0.01386	-0.068544	0.547391
RP11-100E6	6	156012233	156173123	-0.031457	-0.064785	-0.149745	-0.038758	-0.108791	-0.097323	0.581552
RP3-336G18	6	156936188	157038469	0.048483	-0.067479	0.050167	-0.199791	0.291661	-0.130625	0.574565
RP11-266C7	6	158295277	158491193	-0.099085	-0.110557	0.058724	-0.136083	0.141798	-0.02192	0.508374
RP11-13P5	6	159454986	159636887	-0.087236	-0.023316	-0.035863	0.14148	-0.041229	-0.127918	0.512632
RP1-249F5	6	160274562	160404529	-0.088342	0.078608	0.023554	0.026677	0.197129	-0.130719	0.453871
RP11-288H12	6	160404430	160552679	0.029475	-0.247163	-0.002547	-0.371773	0.32846	-0.1478	0.663311
RP3-366M24	6	160669741	160752659	-0.222453	-0.128796	0.151713	-0.009623	0.079161	-0.136949	0.375728
RP11-30F7	6	161716940	161872652	-0.092752	0.372733	0.219525	0.232435	-0.216152	-0.113769	0.051209
RP1-257A15	6	163406299	163527286	0.00047	-0.13549	-0.096448	-0.134995	-0.123711	-0.206989	0.643845
RP3-471D13	6	164347050	164389220	0.028822	-0.231515	-0.101648	-0.24926	0.0741176	-0.1543	0.680692
RP11-351J23	6	167866347	167910984	-0.037374	-0.212955	-0.083979	-0.095888	-0.043422	-0.246988	0.659157
RP3-470B24	6	168109789	168197568	0.146807	-0.237118	0.388284	-0.19535	0.079051	-0.083109	-0.103128
RP1-137D17	6	169563923	169651825	0.301984	0.344852	0.169752	0.282504	1.39742	0.346614	0.214846
RP5-1086L22	6	170448904	170499482	0.173668	-0.172595	-0.078268	-0.195187	0.088172	-0.141239	0.63292
CTB-164D18	7	188219	257533	0.198741	0.063032	0.1683	0.325523	0.355614	0.326445	0.157993
RP11-449P15	7	691818	888021	0.054034	0.028305	-0.087496	0.080805	0.079901	0.104388	0.087117
RP11-510K8	7	1418543	1614324	0.00505	-0.097862	0.009736	0.160446	0.293492	0.197639	0.163356
RP4-607J2	7	2177273	2326669	-0.062083	-0.174999	0.148042	0.017235	0.0098919	0.360585	0.203059
RP11-106E3	7	2414105	2463852	-0.016983	-0.058564	0.114615	0.091636	0.347496	0.353026	0.129488
RP11-348A21	7	3256466	3456600	0.0115514	-0.142464	-0.085237	0.201843	0.0176091	0.252063	0.008584
RP11-172O13	7	5511430	5651793	-0.126961	-0.075321	0.110537	0.285108	0.080384	0.419074	-0.093014
RP1-42M2	7	5909528	5910336	-0.195154	0.004744	0.072311	0.52003	0.199634	0.304678	0.094759
RP4-810E6	7	5856225	6009151	-0.191259	-0.021025	0.082274	0.411581	0.01067	0.369124	-0.03229
RP11-425P5	7	6040702	6253528	-0.141437	-0.057548	0.080874	0.181343	0.181396	0.395003	-0.026139
RP4-733B9	7	6983151	7099104	0.072781	-0.122067	0.099243	0.25907	-0.01707	0.434669	-0.221814
RP11-352E12	7	9871355	9958677	0.05231	0.034597	-0.124458	0.437125	-0.111591	0.308886	-0.55618
RP11-392P1	7	10179088	10236494	0.031969	-0.011317	-0.119153	0.33777	-0.244734	0.333142	-0.327271
RP5-855F16	7	10711677	10807021	-0.054119	-0.141624	-0.153929	-0.357933	0.041438	0.037721	-0.051961
RP5-1100A7	7	12532289	12634296	-0.046311	0.127448	-0.055394	0.455828	-0.067244	0.371465	-0.528885
RP11-195L14	7	12725746	12886386	0.182904	-0.013729	0.005618	0.399853	-0.108053	0.460025	-0.51925
RP4-685A2	7	13693778	13803136	0.114132	-0.000168	0.047771	0.315248	0.006039	0.413139	0.010863
RP11-512E16	7	13934787	14086102	0.080038	-0.085414	0.016623	0.241164	-0.133027	0.322843	0.482084
RP11-547G15	7	14670117	14863242	0.136459	-0.010133	-0.015686	0.367762	0.076843	0.390063	0.256985
RP11-196O16	7	15830009	16012380	0.104258	0.134158	0.038242	0.452463	0.04839	0.362669	0.222578
RP11-403N12	7	16671962	16862633	0.119245	-0.012749	-0.09204	0.143927	0.43955	0.275138	0.34604
RP11-71F18	7	19209283	19394202	0.01218	0.163654	-0.079562	0.323819	-0.081242	0.314199	0.125702
RP11-486P11	7	19848894	19957311	-0.043817	-0.054043	0.022248	0.36856	-0.073745	0.422892	0.318697
RP4-701O19	7	20690897	20759125	0.091171	-0.035471	-0.029573	0.714772	0.076291	0.348722	0.182462
RP11-211J15	7	20980616	21064513	-0.051091	-0.052888	0.047969	0.270087	-0.038621	0.387297	0.349655
RP11-445O1	7	21394949	21475957	0.0323368	0.117597	0.064237	0.345275	0.071931	0.0009592	0.28769
RP11-451F11	7	23521268	23611447	0.00241	-0.121318	-0.013221	0.217123	0.087263	0.234288	0.314881
RP11-343P21	7	24296364	24465893	-0.009415	-0.056695	-0.01108	0.216482	-0.023675	0.271732	0.298483
RP11-99O17	7	25593387	25738254	0.119513	-0.082221	0.020321	0.179348	0.167969	0.355545	0.347289
RP5-1066K24	7	26183757	26315513	0.034203	-0.153563	0.026619	0.050103	0.156637	0.342417	0.447581
RP11-232C20	7	26555447	26720086	0.046189	-0.012874	-0.012446	0.266339	0.048703	0.411636	0.322327
RP4-781A18	7	27782886	27973727	-0.0385362	-0.106695	0.011327	0.365106	-0.088881	0.0776217	0.413782
RP4-596O9	7	28266484	28410361	0.115166	-0.131567	0.089076	0.162754	-0.030832	0.347244	0.35531
RP11-550A18	7	29274285	29431376	0.02396	-0.115465	0.039054	0.181086	-0.0604356	0.360808	0.40134
RP11-111I9	7	30007042	30188921	-0.098758	0.12262	0.050914	0.425915	-0.084371	0.355363	-0.068604
RP5-1143H19	7	30427158	30554521	-0.079498	-0.007443	0.08517	0.217372	0.137114	0.339252	0.237538
RP11-175P8	7	32081707	32266277	-0.023938	-0.036012	0.057915	-0.0382087	0.153175	0.316499	0.148484
RP11-89N17	7	33525357	33703991	0.028524	0.237765	-0.067709	-0.01758	0.078698	0.037085	0.170601
RP11-179B11	7	33950217	34099471	0.048596	-0.057555	0.12019	0.163184	0.175831	0.361209	0.131039
RP11-155G7	7	35974796	36144142	-0.010833	0.019837	0.119386	0.140334	0.214344	0.249382	0.340092
RP11-302L6	7	37214522	37404428	0.069911	-0.165537	0.010616	0.042327	0.0792591	0.287072	0.437707
RP11-121A8	7	37991943	38163758	0.068527	-0.019693	0.211995	0.335856	0.212313	0.428023	0.334455
RP11-64I2	7	39275289	39421582	-0.002763	0.07937	0.033142	0.380162	-0.044055	0.318594	0.149812
RP5-1178G13	7	40247539	40433679	0.041396	-0.000694	0.011355	0.344228	-0.185242	0.386785	0.239577
RP4-612F12	7	41015548	41152202	-0.005373	-0.070699	0.022233	0.39543	-0.04733	0.280792	-0.32114
RP11-100C21	7	42454350	42614047	-0.090817	0.043276	0.007034	-0.046301	-0.433911	0.106416	-0.184478
RP5-1032B10	7	42956878	43035397	0.040821	-0.098632	0.023454	0.157766	0.0759968	0.21121	-0.282652
RP11-36H20	7	43259810	43401586	-0.105154	0.008588	-0.070992	0.317541	0.0038454	0.229503	-0.283274
RP5-1022I14	7	43778039	43830031	-0.324026	0.026844	0.129119	0.717231	0.013164	0.535559	-0.01881
RP11-52M17	7	44283016	44463984	-0.094391	-0.016021	0.061123	0.278224	0.094815	0.25019	-0.210123
RP4-647J21	7	44733315	44855594	-0.09238	-0.165745	0.1045	0.073854	0.192732	0.327906	-0.120433
RP11-111G20	7	45056676	45222029	-0.037005	-0.015849	0.095078	0.229304	0.042013	0.285928	-0.225435
RP11-132L11	7	45693883	45763769	-0.002141	-0.005761	-0.06411	0.119682	0.032864	0.103509	-0.214154
RP11-571N3	7	45763570	45930900	0.080076	-0.152825	0.080593	0.093102	0.147173	0.352061	-0.198417
RP11-95J15	7	46360408	46540932	0.341223	0.242976	-0.045773	0.036562	0.116807	0.017117	-0.108625
RP11-21H20	7	47317837	47481567	-0.070089	-0.064881	-0.045289	0.230844	0.2327	0.184604	-0.044401
RP4-815D20	7	48627756	48718880	-0.038945	-0.108371	-0.049298	0.167071	0.047754	0.195072	-0.171213
RP11-127A24	7	49591786	49754443	-0.109163	-0.108749	0.02888	0.379285	0.116762	0.295121	-0.223598
RP11-95E2	7	50249393	50424362	0.004554	0.090116	0.050469	0.295614	-0.131243	0.21473	-0.17001
RP4-718N17	7	51402461	51538187	-0.14867	-0.147646	-0.068992	0.210151	-0.153787	0.178444	0.372212
RP11-324M21	7	52473303	52538882	-0.060612	0.059585	-0.110508	0.444858	-0.200219	0.258006	0.195378
RP11-449G3	7	54413839	54591432	-0.028438	-0.090762	0.005586	0.22576	-0.013529	0.302274	0.273342
RP5-1091E12	7	54851796	55029793	0.104179	-0.080583	0.105221	0.139513	0.222832	0.250862	0.296568
RP11-339F13	7	55029594	55154846	0.025084	-0.073779	0.044513	0.221223	0.009846	0.204216	0.345649
RP4-725G10	7	56071683	56072432	-0.190091	0.054499	0.016073	0.501503	-0.115407	0.235475	0.217899
RP11-10F11	7	56446139	56609804	-0.247502	0.003966	0.195611	0.477417	-0.111276	0.189856	-0.04482
RP5-905H7	7	62132321	62271704	-0.202745	-0.040454	-0.057817	0.642897	-0.051584	0.198857	0.162622
RP11-340I6	7	62715483	62909624	-0.162399	-0.110891	0.018239	0.457393	-0.102332	0.159171	0.192231
RP11-479O9	7	64536650	64730827	-0.265738	0.05137	0.102018	0.756883	-0.265778	0.295349	0.096281
RP4-756H11	7	65454205	65589248	-0.201288	0.048841	0.097232	0.830267	0.56354	0.454412	0.203269
RP11-458F8	7	65741461	65899105	-0.277289	0.065965	0.095594	0.748283	0.05943	0.332659	0.211483
RP4-736H5	7	66473397	66622052	-0.104773	-0.131299	-0.003823	0.641391	0.087124	0.299684	0.296704
RP11-358M3	7	66845009	66971651	-0.162446	-0.081701	-0.00145	0.694853	-0.082816	0.226534	0.339648
RP11-156A14	7	67352800	67510628	-0.171032	0.05686	0.051454	0.768608	-0.030572	0.324747	0.247501
RP11-3P22	7	68057666	68225228	-0.149785	-0.065676	-0.004935	0.611871	-0.065339	0.269487	0.246547
RP4-715F13	7	68911602	69057457	-0.029099	-0.059458	-0.047561	0.862159	-0.004932	0.244018	0.283926
RP11-409J21	7	70493924	70649627	-0.094386	-0.181855	-0.069401	0.404766	0.010782	0.106082	0.396763
RP4-635O5	7	71011584	71081430	-0.268995	-0.08126	0.106624	0.747909	-0.210641	0.360889	0.302513
RP11-471N21	7	70986843	71182645	-0.138927	-0.167959	-0.036654	0.541613	-0.062012	0.282257	0.275565
RP11-313P13	7	71777394	71963130	-0.309471	-0.061766	-0.018347	0.629541	0.390297	0.299718	0.480831
RP11-450O3	7	71880420	72075907	-0.318478	-0.138711	0.053596	0.541677	0.638216	0.408775	0.529357
RP4-771P4	7	73539520	73540313	-0.238453	0.031962	0.100516	0.855553	0.595154	0.358212	0.412262
RP11-107L23	7	74778121	74960454	-0.319596	0.101333	0.087312	0.795888	0.352637	0.423517	0.188235
RP11-429B10	7	74900077	75062475	-0.105615	-0.110755	-0.017259	0.702313	0.536622	0.41022	0.265835
RP4-799O8	7	75996720	76168256	-0.115166	-0.022189	0.036708	0.48344	0.350277	0.169626	0.187183
RP11-467H10	7	76297371	76494030	-0.211151	0.013277	-0.150723	0.772555	0.087006	0.395997	0.187859
RP4-562A11	7	76777936	76923901	0.074028	-0.065478	0.036772	0.73856	0.62093	0.449038	0.226303
RP11-538D15	7	77517575	77706610	0.112349	0.068547	0.062474	0.81881	0.670146	0.336046	0.225236
RP11-343J14	7	78117420	78292282	0.033006	0.009292	-0.108953	0.801632	0.335765	0.295508	0.202745
RP5-1057M1	7	79345846	79451884	0.019316	0.144567	0.064037	1.01364	0.185679	0.436283	0.0246613
RP5-1136A10	7	80194615	80334870	-0.019524	-0.009095	0.032578	0.739071	0.074721	0.343085	0.167578
RP4-560O14	7	81163511	81308134	-0.00846	0.042952	-0.237746	0.589856	-0.0542301	0.15246	0.162032
RP11-575G1	7	81307942	81365228	0.201905	-0.091356	-0.008464	0.800031	0.161654	0.416395	0.149223
RP4-784G16	7	82164140	82307503	-0.051481	0.20371	-0.089142	1.03977	0.10945	0.407085	0.049084
RP11-242J14	7	83037519	83220727	0.117866	-0.001175	-0.114188	0.794465	-0.0115535	0.282841	0.215598
RP11-313H6	7	83278296	83442066	0.089531	0.014887	-0.108101	0.777085	-0.069338	0.313011	0.132912
RP5-1093O17	7	84237423	84398109	-0.041746	0.049269	-0.060504	0.549575	-0.03466	0.040639	0.096059
RP11-533L22	7	84536328	84705318	0.019807	-0.050451	-0.095556	0.719913	-0.0138233	0.300459	0.226452
RP4-650P9	7	85177871	85292639	-0.030233	-0.053667	-0.035613	0.802792	-0.057252	0.288531	0.179145
CTB-137N13	7	86740029	86838500	-0.029676	-0.058878	0.031174	0.687318	-0.058437	0.377865	0.152098
RP11-212B1	7	86712927	86861070	0.026302	-0.107084	-0.058775	0.623104	-0.002472	0.30865	0.351081
CTB-60P12	7	86838301	87015680	-0.154657	-0.042168	0.349242	0.341369	-0.188378	0.186401	0.108906
RP5-1078A23	7	87604152	87676161	0.009344	-0.051516	-0.104949	0.778976	-0.11425	0.294556	0.284491
RP5-998H4	7	88477991	88574948	-0.102232	0.029575	-0.044748	0.803367	-0.03685	0.296046	0.199701
RP11-263N12	7	89128063	89280839	-0.021283	0.004329	-0.03317	0.685768	-0.070135	0.401393	0.221457
RP11-311I10	7	90181195	90362634	0.020707	0.036232	-0.01948	0.835934	-0.095405	0.317064	0.190274
RP5-1084H12	7	90767298	90886443	-0.067813	-0.019807	-0.0266	0.653376	0.169225	0.313333	0.2958
RP5-1099C19	7	91807216	91881114	0.0660908	0.106042	0.034187	0.917759	0.156506	0.289019	0.102667
RP11-101N13	7	94121718	94234285	-0.027494	0.037567	0.03636	0.769632	-0.137093	0.501142	0.173562
CTC-480C2	7	94753793	94754400	0.032571	-0.097824	-0.095396	0.825254	-0.030012	0.254728	0.308801
RP11-95A10	7	94927842	95117286	0.087585	0.158169	0.034565	0.892611	0.023758	0.368784	0.178503
RP5-1145A22	7	96919096	96972888	-0.108464	0.077516	0.074327	0.701565	0.022156	0.240778	0.14527
RP11-380G21	7	97121010	97121501	-0.070455	0.100087	0.201768	0.241306	-0.215781	-0.073905	0.224369
RP4-550A13	7	98512377	98591892	-0.213302	0.101825	0.174346	0.509307	0.051877	0.353781	0.216288
RP11-114P12	7	98651132	98815599	-0.137717	-0.010753	0.046874	0.196462	0.165465	0.314844	0.299368
RP4-604G5	7	99175140	99275236	-0.176538	-0.006375	0.015339	0.649938	0.0387736	0.218785	0.266487
RP11-506M12	7	99314204	99446967	-0.12046	-0.12275	0.123516	0.550848	0.224071	0.33761	0.398928
RP11-44M6	7	99680325	99845437	-0.0045477	0.197608	0.115977	0.73479	0.037842	0.309472	0.155203
RP5-1059M17	7	100783054	100929460	-0.228229	-0.196059	0.017282	0.539265	0.433147	0.26629	0.423663
RP11-333G13	7	101112650	101155193	-0.173069	-0.026148	0.051424	0.794459	0.104672	0.336512	0.268436
RP11-401L13	7	102320961	102476695	-0.083058	0.272229	-0.135724	0.546228	-0.135755	0.2984	0.26069
RP4-672O11	7	102756291	102899659	0.043473	-0.189282	-0.022243	-0.761112	-0.034053	0.345483	0.297418
RP11-148A10	7	103728751	103891116	-0.090078	-0.043714	-0.078656	-0.490233	-0.025072	0.336882	0.329668
RP11-22N19	7	105390613	105570111	-0.049215	-0.020522	-0.055009	-0.550292	-0.006438	0.293063	0.203626
RP11-17I10	7	105597347	105756737	-0.06342	-0.018949	0.119387	-0.407905	-0.115768	0.243893	0.177664
RP11-443I10	7	107235823	107240549	-0.002003	0.030062	-0.015017	-0.508803	0.041948	0.303337	0.221747
RP11-5N18	7	107723891	107913933	-0.010281	-0.044673	-0.123984	0.127598	0.11172	0.242137	0.290985
RP11-238I13	7	108691363	108845578	-0.039034	0.124004	-0.02054	-0.233657	-0.808834	0.356709	0.050717
RP11-358A10	7	109812667	109973295	0.064185	0.000314	-0.047356	-0.408729	-0.67161	0.327904	0.223316
RP5-905M6	7	110673549	110781793	0.087463	0.003245	-0.057718	-0.35928	-0.217188	0.347268	0.140979
RP11-328M22	7	112086078	112241939	0.122739	-0.042347	-0.026282	-0.468623	-0.0897071	0.268472	0.279629
RP11-563O5	7	113830646	113982467	-0.068393	0.231363	-0.053778	-0.285278	-0.591728	0.403458	0.114528
RP11-45K3	7	114728450	114908093	0.073836	0.092271	-0.188427	-0.311852	-0.741584	0.261382	0.19424
RP11-354H2	7	115550675	115577439	0.0470029	0.105362	-0.050824	-0.295736	-0.715599	0.18046	0.154767
CTB-13N12	7	115992440	116024612	0.036523	0.107152	-0.01403	0.096947	-0.322858	0.1132	0.123244
RP5-866N18	7	116458697	116495696	0.145983	-0.043708	-0.033105	0.264603	-0.520722	0.31284	0.29906
RP11-126C19	7	117794884	117946827	0.021961	0.00706	-0.070754	0.378925	-0.311688	0.304665	0.182308
RP11-105B19	7	118436019	118613321	0.044058	0.426445	-0.027744	0.264415	0.193432	0.224724	-0.14839
RP11-376O14	7	119510674	119664150	-0.02526	0.072536	-0.043841	0.504271	-0.860567	0.34039	0.101243
RP11-384A20	7	121121507	121279367	0.077118	0.063936	-0.096936	0.391558	-0.959166	0.266064	0.117517
RP11-560I19	7	121387550	121596440	0.001047	0.130991	-0.051226	0.251249	-0.612616	0.289075	0.221047
RP11-106F1	7	122355741	122510159	-0.007889	0.129272	-0.035773	0.144997	6.77e-05	0.17896	0.104023
RP5-902E20	7	123399483	123520592	-0.033675	0.017963	-0.089925	0.307291	-0.737758	0.256388	0.166877
RP11-264K23	7	123518592	123527870	0.053039	-0.000414	-0.135339	0.281449	-0.819791	0.247416	0.260895
RP11-224A1	7	126914538	127073564	0.019701	0.088665	-0.049132	0.315332	-0.323712	0.264378	0.230961
RP11-128A6	7	128216966	128374544	-0.141785	0.044444	-0.008271	0.334408	-0.213817	0.486542	0.257181
RP5-999D10	7	129045442	129135848	-0.195115	0.109674	-0.026277	0.336357	-0.714534	0.312293	0.262449
RP11-437L1	7	129021040	129235201	-0.095845	0.059065	0.004668	0.162089	-0.598038	0.363402	0.275411
RP11-36B6	7	129884784	130077551	-0.093908	0.068982	0.034875	0.301008	-0.705933	0.430815	0.153196
RP11-329I5	7	130405098	130599620	0.02	0.046105	0.014536	0.372384	-0.068253	0.369458	0.118016
RP11-193I17	7	130939154	131115290	-0.026456	-0.074179	-0.058709	0.115344	-0.059634	0.19439	0.403141
RP11-355K3	7	131778945	132001738	0.063991	0.008302	0.038854	0.159808	-0.01777	0.255849	0.257557
RP11-239G19	7	133665485	133829115	-0.011294	-0.102942	-0.02251	0.294108	-0.151414	0.142277	0.353473
RP11-221G19	7	133885883	134041526	0.167981	0.144017	0.083112	0.113147	-0.040978	0.271082	0.257913
RP11-371N6	7	134491234	134649531	-0.0506717	0.088073	0.057086	0.46309	-0.07895	0.33744	0.15173
RP11-88K4	7	136070651	136223639	-0.102452	-0.125524	-0.083324	-0.070903	-0.539196	-0.082918	0.206068
RP11-102G17	7	136413017	136586860	0.088426	-0.060216	-0.473774	-0.286533	0.008037	0.0992	0.176188
RP11-8P6	7	136490854	136652750	-0.003537	-0.075533	0.029847	0.198847	0.0296806	0.04208	0.257239
RP11-269N18	7	137726021	137900583	-0.109979	-0.100746	0.01165	0.28687	0.028297	0.347903	0.33654
RP5-886O8	7	138992918	139136686	-0.084295	0.248474	0.133028	0.259203	-0.170347	0.212797	0.124071
RP5-1173P7	7	140198916	140328338	-0.001011	-0.161804	-0.012729	0.05578	-0.033191	0.309915	0.313148
RP11-237G17	7	140622681	140806279	-0.044842	-0.019238	-0.083211	0.29666	-0.173516	0.202376	0.27525
RP5-894A10	7	140784397	140899767	-0.084101	-0.057517	-0.035027	0.13127	-0.069581	0.258344	0.294789
RP11-282G13	7	142107886	142293697	-0.009603	-0.159431	-0.116184	-0.050455	-0.081099	0.25208	0.227842
RP4-721B17	7	143659078	143765872	-0.053357	-0.004937	-0.136042	0.282533	-0.0282744	0.240579	0.211216
RP11-374N8	7	143950115	144042232	-0.001806	0.022476	-0.060372	0.238076	-0.181175	0.100108	0.293079
RP5-819O4	7	144733776	144858068	0.015704	0.086559	-0.104254	0.434146	-0.213401	0.252148	0.235499
RP4-558L10	7	145766206	145909455	0.091304	-0.031867	-0.136084	0.178028	0.12863	0.343501	0.287139
RP4-811H12	7	146594216	146756430	-0.10719	0.026357	-0.034134	0.112135	-0.136674	0.098933	0.104911
RP11-302C22	7	146890984	147065895	-0.153587	-0.071982	-0.103048	0.452172	-0.0302316	0.200256	0.287505
RP5-1136G13	7	147712667	147896017	-0.243643	0.125938	-0.027498	0.455496	-0.081616	0.312695	0.184616
RP11-24N19	7	148031922	148195519	-0.149955	-0.098684	-0.05867	0.164115	-0.020479	0.26945	0.354626
RP4-800G7	7	148269306	148433333	-0.245239	-0.031518	0.061257	0.327667	-0.044645	0.286683	0.31881
RP11-511P7	7	149514662	149629664	0.013783	-0.14532	-0.006383	0.0678568	0.09401	0.281267	0.376809
RP4-548K24	7	149976469	150101345	-0.0056	-0.134875	0.053594	-0.070168	0.182922	0.288017	0.408503
RP4-548D19	7	150340230	150376128	0.06325	-0.070493	0.109613	0.095186	0.081759	0.358236	0.283529
RP11-208G20	7	151364979	151538785	-0.039638	-0.333101	-0.093792	0.202481	0.0210979	0.267886	0.205096
RP11-312C1	7	151896415	152036564	-0.068661	0.014951	-0.026551	0.271421	0.000244	0.272918	0.299314
RP11-317C13	7	153391985	153542480	-0.043875	-0.042879	-0.074053	0.223843	-0.471446	0.1248	0.307403
RP11-269M19	7	154070824	154221164	-0.085316	-0.038695	0.002277	0.071313	0.059578	0.245786	0.376577
RP5-1015O24	7	154822694	154991111	-0.046369	-0.00877	-0.082631	0.264706	-0.0606874	0.213796	0.288476
RP11-69O3	7	155000362	155155098	0.040221	-0.021252	-0.012982	0.223145	-0.001321	0.235816	0.307203
RP5-982E9	7	155850849	156009067	-0.061646	-0.176146	-0.042153	0.093557	-0.050925	0.324097	0.358235
RP4-703P8	7	156871098	156989899	-0.112885	-0.094402	-0.109902	0.41825	-0.0685233	0.216045	0.308886
RP11-452C13	7	157112755	157326983	0.053927	-0.297112	-0.073268	-0.161204	0.20264	0.196738	0.509736
RP11-518I12	7	157356346	157561662	-0.082921	-0.191333	-0.024008	0.002233	0.110156	0.217646	0.39943
CTB-3K23	7	158302707	158432707	0.098782	-0.002873	0.021275	0.15263	-0.610218	0.184099	0.322716
RP11-338B22	8	477644	658409	0.615977	0.41498	-0.071554	-0.260047	-0.461262	-0.165923	0.360375
BAC114J18	8	967998	1128443	0.518404	0.268341	-0.019257	-0.423036	-0.340027	-0.084577	0.510613
RP4-593A12	8	1528552	1680296	0.399381	0.435248	-0.028722	0.053284	-0.579133	-0.158066	0.349364
RP4-605G11	8	1610535	1706678	0.420513	0.340693	0.215441	-0.268871	-0.380907	-0.065331	0.324382
RP11-104F14	8	2303623	2411266	0.677315	0.438229	0.294402	-0.23425	-0.742947	-0.142647	0.312098
RP11-336N16	8	2898584	3068882	0.368973	0.441252	0.162762	-1e-05	-0.557253	-0.110336	0.149363
RP11-45M12	8	3899636	4066807	0.533669	0.34774	0.189509	-0.145443	-0.521806	-0.106201	0.359742
RP11-16H11	8	4187855	4386741	0.342257	0.385009	0.18729	0.063581	-0.417838	0.013428	0.144202
RP11-1K11	8	4596112	4755808	0.578967	0.377593	0.158658	0.036714	-0.577922	-0.064991	0.262935
RP11-29A2	8	5106141	5256105	0.575624	0.443155	0.128718	-0.127532	-0.7738	-0.226484	0.326305
RP5-991O23	8	5326034	5459267	0.542717	0.483358	0.263176	-0.138784	-0.820335	0.032846	0.270154
RP11-245H16	8	5805153	6001336	0.093456	0.286762	0.069127	-0.175504	-0.455437	-0.305396	0.162944
CTD-2629I16	8	6684740	6685317	0.233638	0.373723	0.240782	-0.419616	-0.731492	-0.013134	0.50864
RP11-540E4	8	8029024	8179923	0.16955	0.31685	0.195907	0.465736	-0.418758	-0.225871	0.17832
RP11-211C9	8	8489797	8677720	0.512386	0.406587	0.334251	0.37282	-0.497296	-0.049548	0.346507
RP11-241P12	8	9788890	9958420	0.414475	0.457897	0.285046	0.408958	-0.510077	-0.19207	0.310922
RP11-177H2	8	10634253	10796497	0.418757	0.49196	0.449934	0.564669	-0.575884	-0.05432	0.264309
RP11-589N15	8	11802619	11803057	0.343619	0.30396	0.202887	-0.264007	-0.499779	-0.193901	0.269882
RP11-433L7	8	14278096	14461154	0.377262	0.410641	0.404752	0.604447	0.518387	0.092774	0.135461
RP11-60C8	8	15279356	15445712	0.526721	0.575206	0.329596	0.177387	-0.646436	-0.022512	0.185347
RP11-44L18	8	15557561	15699688	0.575967	0.370595	0.241935	0.417122	-0.68245	-0.079235	0.266833
RP11-255E13	8	16323057	16472753	0.516735	0.508802	0.289825	0.569496	-0.675886	-0.047741	0.099918
RP11-525O22	8	17784184	17950946	0.410021	0.496849	0.253244	0.702383	0.59701	0.004627	0.210725
RP11-809L8	8	18249326	18450010	0.372715	0.536009	0.392583	0.594256	-0.803319	-0.050458	0.254526
RP11-161I2	8	18447534	18644382	0.466703	0.466763	0.334969	0.448308	-0.550284	0.017762	0.221236
RP11-369E15	8	20700414	20890075	0.409836	0.313834	0.313853	0.449741	-0.782902	-0.104117	0.367466
RP11-529P14	8	21698567	21872594	0.353643	0.364977	0.440287	0.432157	-0.384802	-0.010197	0.318841
RP4-660C16	8	22394183	22518920	0.341992	0.496379	0.358707	0.588533	-0.53471	0.048554	0.206665
RP11-177H13	8	23107273	23286631	0.280574	0.346127	0.244978	-0.302281	-0.227585	-0.042668	0.282432
RP11-561E1	8	24278863	24469396	0.410204	0.579237	0.303638	0.555424	-0.692388	-0.003237	0.18397
RP11-14I17	8	26206457	26376530	0.366075	0.516851	0.269307	0.543213	0.55335	0.007833	0.147065
RP11-356F24	8	28432365	28432797	0.49803	0.542115	0.313135	0.580749	-0.682626	-0.015339	0.208231
RP11-263C6	8	28927769	29094558	0.360546	0.438928	0.248489	0.474034	-0.681151	-0.04847	0.228124
RP11-366G13	8	29818492	30006914	0.424943	0.365311	0.264013	0.282841	-0.596033	-0.092033	0.343099
RP11-293D9	8	30816145	30990491	0.334167	0.534768	0.347502	0.689591	-0.654118	0.031466	0.186297
RP11-473A17	8	30945705	31125802	0.386205	0.484521	0.346649	0.470157	-0.464745	-0.082785	0.102239
RP11-22F19	8	31907984	32086604	0.203579	0.296697	0.239813	-0.023222	-0.402513	-0.127513	0.206891
RP11-301H15	8	32530006	32715284	0.499489	0.511808	0.516995	-0.115793	-0.430721	-0.158353	0.179109
RP11-11N9	8	32855440	33028630	0.522934	0.544265	0.564294	0.189204	-0.681094	0.060033	0.260182
RP11-75P13	8	34287764	34455012	0.412768	0.529377	0.523519	-0.033185	0.463596	-0.112411	0.202769
RP1-144M5	8	34483916	34660804	-0.141729	0.082482	0.232867	-0.092908	0.049721	0.11537	-0.237167
RP1-155L11	8	35234984	35343974	0.507449	0.410686	0.547961	-0.156919	-0.683376	-0.079256	0.281669
RP11-98I12	8	36363042	36516657	0.463609	0.63228	0.570281	0.106854	0.371647	-0.09197	0.206825
RP11-197P20	8	37204481	37371241	0.406691	0.525569	0.662062	0.085553	0.336509	0.050363	0.23701
RP11-350N15	8	38289058	38488992	0.497442	0.560424	0.684945	0.0688975	0.624523	0.145497	-0.002133
RP11-44K6	8	39836600	39985607	0.201392	0.584131	0.556309	0.282446	0.318904	0.007421	-0.033801
RP11-51K12	8	40501066	40649254	0.522704	0.292397	0.663131	-0.235288	0.123022	-0.033986	0.110017
RP1-198M21	8	41516869	41617043	0.255537	0.433599	0.648615	-0.100369	0.012209	-0.06287	0.088852
RP11-231D20	8	42145144	42333716	0.345433	0.387333	0.682069	-0.293519	0.435184	-0.073665	0.150241
RP11-503E24	8	42485255	42674302	0.199364	0.43085	0.686132	0.012028	0.017761	0.085525	-0.035892
CTD-2115H11	8	43315811	43438715	0.194145	0.524889	0.550402	0.177493	-0.075461	0.083424	0.022117
RP11-350F16	8	47816603	47982207	0.156445	0.222903	-0.427552	-0.171359	0.053759	0.135274	0.0873
RP11-137L15	8	48686834	48836743	0.133207	0.31789	-0.134791	0.099394	0.137413	0.181651	-0.145682
RP11-167E7	8	48736329	48914366	0.320555	0.556315	-0.427113	-0.076445	0.025853	0.232968	-0.245019
RP11-22C8	8	49937787	50098061	0.46186	0.43726	-0.413823	-0.252226	0.096254	0.308666	-0.047398
RP11-401N18	8	50882138	51002937	0.659321	0.544309	-0.480322	0.046605	-0.019102	0.341874	-0.178975
RP11-46G17	8	51483937	51664779	0.44194	0.367584	-0.213329	-0.077452	-0.06139	0.190092	-0.149318
RP11-11C20	8	52776785	52920537	0.39485	0.415041	-0.566229	-0.093052	-0.150819	-0.052825	-0.025124
RP11-197I11	8	53078855	53175019	0.386672	0.402642	-0.552576	-0.063928	-0.209912	-0.187195	-0.058851
RP11-182E14	8	53938355	54105603	0.484996	0.366626	-0.380939	-0.163739	0.128864	-0.064287	-0.015137
RP11-53M11	8	55504806	55667179	0.449713	0.343644	-0.520248	0.481651	-0.059819	-0.061077	-0.044122
RP11-446E9	8	56945410	57129758	0.3846	0.453009	-0.033591	0.40784	-0.075028	-0.171266	-0.133473
RP11-140I16	8	57211522	57353623	0.441756	0.430453	0.065703	0.535839	0.283469	0.096184	-0.17012
RP11-342K10	8	57918201	58097263	0.585825	0.345266	0.073666	0.428233	0.063343	-0.065031	-0.116603
RP11-513O17	8	58226061	58378511	0.594848	0.461885	0.166155	0.587376	0.158449	-0.125633	0.089631
RP11-114M5	8	59452734	59619718	0.502405	0.501461	0.015339	0.447041	0.009627	-0.022241	-0.148765
RP11-414L17	8	61675923	61851185	0.468634	0.420933	-0.128218	0.402215	-0.007235	-0.178049	-0.034082
RP11-35A5	8	61829586	62011027	0.55303	0.388845	-0.023503	0.27156	0.148846	-0.104975	-0.073812
RP3-491L6	8	61918655	61993759	0.445458	0.426011	0.009448	0.358611	0.207	-0.115044	-0.037385
RP11-227F6	8	62411158	62572801	0.535258	0.494844	0.000534	0.480445	-0.020377	-0.060337	-0.149736
RP11-45K10	8	64465942	64651178	0.362363	0.516662	-0.099959	0.497801	-0.231329	-0.140297	-0.170739
RP11-115G12	8	65377833	65551269	0.400542	0.537907	0.0607	0.583358	0.081967	-0.025848	-0.132554
RP11-89A16	8	66002196	66192073	0.475068	0.528785	-0.039027	0.535149	-0.035483	-0.061341	-0.140287
RP1-252K6	8	66038030	66176788	0.413085	0.478664	-0.110966	0.446856	0.031732	-0.089871	-0.07436
RP11-366K18	8	67178975	67300695	0.339478	0.463618	-0.04816	0.517638	-0.072236	-0.131084	-0.100965
RP11-446H10	8	68181709	68363875	0.439952	0.489069	0.031734	0.502389	0.028973	-0.002526	-0.178371
RP11-21C5	8	69451201	69616969	0.444498	0.367334	-0.131577	0.399772	0.0319272	-0.146748	-0.037943
RP11-21C17	8	70222710	70378941	0.375012	0.557748	-0.020987	0.680649	-0.137788	0.008993	-0.223185
RP11-2B15	8	72600181	72767665	0.538075	0.368525	-0.071915	0.482213	-0.047895	-0.026215	-0.012038
RP11-351E7	8	73498816	73677520	0.552404	0.549914	-0.0471	0.561306	-0.091585	-0.075757	-0.194097
RP11-313C15	8	73722091	73910845	0.536749	0.481232	9.2e-05	0.626567	0.004758	-0.050269	-0.149683
RP11-88N8	8	75573453	75722946	0.070007	0.068737	-0.367933	0.182087	0.121769	-0.360167	0.264095
RP11-3N13	8	75850330	76026072	0.345651	0.377498	-0.094566	0.495862	-0.03399	0.001771	-0.209754
RP11-202L1	8	77233533	77394655	0.286668	0.36549	-0.059569	0.505548	-0.005539	0.443394	-0.030797
RP11-48D4	8	77869819	78033463	0.554963	0.56481	-0.026808	0.622907	-0.038718	-0.042632	-0.217286
RP11-12L20	8	78915837	79062039	0.324281	0.287694	-0.071715	0.401457	-0.147707	0.045081	-0.129965
RP11-27N21	8	80726225	80893802	0.593499	0.632483	0.015515	0.460341	0.036207	-0.025642	-0.186657
RP11-48B3	8	81493446	81648850	0.357149	0.380368	0.042447	0.403183	0.05322	-0.002108	-0.103929
RP11-62E9	8	81904402	82095683	0.483939	0.386046	0.040421	0.400345	0.214352	0.047655	-0.081582
RP11-34M16	8	82622725	82768429	0.513542	0.479597	-0.102166	0.52931	-0.057157	-0.018506	-0.137868
RP11-51M18	8	84378331	84550071	0.442936	0.366526	-0.050106	0.530224	-0.066738	0.028987	-0.141133
RP11-120I21	8	85136697	85319077	0.44705	0.51977	0.031109	0.688678	-0.009045	0.449742	-0.0942738
RP11-2F15	8	88145729	88302679	0.395271	0.317323	-0.136864	0.499402	-0.134273	0.15024	-0.033791
RP11-433O22	8	89218054	89400934	0.433696	0.619053	-0.060237	0.719813	-0.122404	0.047155	-0.154036
RP11-353O11	8	90077460	90220326	-0.112599	0.25509	0.154019	0.378582	0.010262	-0.21592	-0.035342
RP5-1098O20	8	90947388	91066955	0.284662	0.52614	-0.008319	0.672707	-0.015872	-0.373321	-0.142255
RP11-353D5	8	92382694	92553415	0.591461	0.600096	0.033736	0.67521	-0.100623	-0.496399	-0.329932
RP11-3J21	8	93160371	93308372	0.497621	0.604378	0.004865	0.664394	-0.132617	-0.383089	-0.295422
RP11-388K12	8	94214289	94424296	0.51645	0.382546	0.045822	0.42629	-0.123646	-0.462445	-0.204674
RP11-266D22	8	95335790	95508534	0.445183	0.487175	0.026859	0.599713	0.002931	-0.422041	-0.17658
RP11-320N21	8	95978837	96177980	0.28038	0.29429	-0.128463	0.270312	0.041421	0.0401842	-0.143741
RP11-3D19	8	97773101	97944401	0.569259	0.452736	0.00249	0.433866	0.064495	-0.545516	-0.216858
RP11-24H3	8	99215537	99366374	0.518381	0.386733	-0.091734	0.34586	0.103118	-0.565783	-0.13535
RP11-10G10	8	101279027	101431748	0.422252	0.569386	0.016434	0.689624	0.009405	-0.427003	-0.289335
RP11-21E8	8	102295847	102476213	0.388495	0.400826	-0.038707	0.39882	0.041019	-0.169252	-0.144829
RP11-373L22	8	102544799	102710032	0.341833	0.565727	-0.034372	0.579996	-0.067521	-0.027025	-0.239485
RP11-150P21	8	103802267	103959662	0.348525	0.477671	-0.016325	0.55314	0.175689	-0.080273	-0.112727
RP11-310H18	8	104441333	104600167	0.442371	0.556357	-0.039351	0.500282	-0.060201	-0.049472	-0.2319
RP11-188I6	8	104875738	105015142	0.440801	0.464824	-0.066055	0.689566	-0.0072	-0.165734	-0.222257
RP11-200A13	8	106002673	106200542	0.404817	0.537566	-0.096927	0.601437	-0.072158	-0.546258	-0.153582
RP11-79F7	8	107820491	107973246	0.435766	0.391617	-0.042112	0.351302	0.00206	0.035091	-0.129596
RP11-20P9	8	108006920	108167162	0.462671	0.49004	-0.059827	0.545826	0.016888	0.065846	-0.24213
RP11-115M13	8	108980084	109137354	0.408656	0.550857	-0.103834	0.618568	0.125155	0.097424	-0.276215
RP11-294M6	8	111740331	111910034	0.455084	0.597141	-0.077904	0.694071	0.051828	-0.004112	-0.325567
RP11-114O8	8	112100506	112266167	0.380239	0.436594	-0.059161	0.583107	0.129335	0.118072	-0.119017
RP11-544H16	8	112515720	112683961	0.464638	0.553756	-0.062312	0.627771	-0.09554	0.038662	-0.209849
RP11-11A18	8	113491855	113659908	0.533444	0.53319	-0.087683	0.610279	-0.181945	-0.138348	-0.278878
RP11-2K18	8	115760299	115915282	0.069864	0.271722	-0.113339	0.124088	-0.142657	-0.057022	0.126248
RP11-536K17	8	117283876	117484201	0.461337	0.453287	-0.10017	0.535957	0.154253	-0.055887	-0.180689
RP11-67N21	8	118297084	118467725	0.635214	0.358337	0.015468	0.437521	0.048249	-0.022436	-0.167118
RP11-494N20	8	118573210	118737745	0.371243	0.653402	-0.061609	0.592221	-0.184654	-0.126909	-0.252934
RP11-22A24	8	120711362	120863874	0.377407	0.437706	0.045107	0.585733	-0.039754	0.040412	-0.269947
RP11-16G11	8	122721227	122875994	0.285144	0.549622	-0.045793	0.651545	-0.118799	0.052041	-0.239244
RP11-115M9	8	122743719	122893632	0.310354	0.563972	0.172472	0.78255	0.109541	0.173602	-0.30297
RP11-96B2	8	123525873	123697996	0.159278	0.193747	-0.049027	0.356527	-0.014661	0.025104	-0.181081
RP11-174I12	8	124550515	124718433	0.319013	0.47848	0.000223	0.463281	0.051205	-0.003692	-0.167711
RP11-532M24	8	125633453	125840521	0.40363	0.372351	0.012653	0.381241	0.171681	-0.058016	-0.139554
RP11-495D4	8	126599186	126798853	0.359442	0.495416	0.038014	0.410808	-0.049697	-0.126354	-0.151324
RP11-28I2	8	127563614	127764311	0.480964	0.560665	-0.037542	0.142254	-0.016077	-0.60867	-0.111539
RP1-80K22	8	128735637	128884770	0.461027	0.470125	-0.127328	0.405469	0.102756	-0.580962	-0.079593
RP11-3O20	8	130338614	130500014	0.385898	0.358182	-0.150543	0.378456	-0.0132878	0.074803	-0.226434
RP11-17E16	8	130562446	130578066	0.526063	0.542479	-0.04103	0.367989	0.037301	-0.072525	-0.197416
RP11-4C17	8	132474524	132638132	0.532064	0.452565	-0.072756	0.353573	-0.127502	-0.045564	-0.138856
RP6-98A24	8	134125496	134255043	0.575138	0.422	0.034357	0.301313	0.197642	-0.623577	-0.084746
RP11-127J8	8	134871608	135047479	0.340516	0.336487	-0.10913	0.363078	0.023052	-0.181948	0.030697
RP11-45B19	8	135577358	135739965	0.571488	0.483454	0.078502	0.184508	0.204166	-0.664094	-0.026127
RP11-343P9	8	136470355	136653421	0.426136	0.442165	0.136279	0.386179	-0.102031	-0.413292	-0.152253
RP11-17M8	8	137773461	137919469	0.454007	0.318057	0.005042	0.467832	0.121179	-0.235756	-0.091464
RP11-356M23	8	137793540	137979653	0.570206	0.40078	-0.139352	0.47798	-0.024244	-0.513658	-0.113868
RP11-172M18	8	139307361	139453265	0.344015	0.420714	-0.083088	0.448028	-0.104132	-0.142269	-0.115523
RP11-526P7	8	140285419	140443685	0.553287	0.280785	-0.060211	0.217247	0.132365	-0.176841	0.005343
RP11-65A5	8	141395869	141551817	0.325796	0.45965	-0.060066	0.573221	-0.042868	-0.458973	-0.086361
RP11-370K2	8	142612549	142790557	-0.011874	0.275257	-0.132347	-0.105	-0.131033	-0.137073	0.078151
RP5-1118A7	8	144404204	144528263	0.13548	0.282924	0.1473	0.321345	0.17657	-0.393819	0.009817
RP11-349C2	8	145582815	145779789	0.389343	0.468527	0.067081	0.321132	-0.12584	-0.438838	0.022523
CTC-489D14	8	146028926	146133884	0.556788	0.572734	0.05163	0.41032	-0.419762	-0.570458	-0.132639
RP5-1056B24	8	146003740	146167102	0.548652	0.402067	0.02109	0.297333	0.0847771	-0.549731	0.015419
GS1-41L13	9	190	100190	0.352454	0.14741	0.049783	-0.396726	-0.177152	-0.322763	0.234209
GS1-77L23	9	222308	336203	0.298584	0.268817	0.168435	-0.379179	-0.215849	-0.493153	0.295815
RP11-48M17	9	2136330	2296367	0.031312	0.454418	0.209588	-0.51423	0.5466	-0.892759	0.332686
RP11-320E16	9	2521071	2658650	-0.030625	0.481783	0.27147	-0.420934	0.578863	-1.10793	0.256986
RP11-509J21	9	3533196	3696642	0.084836	0.641873	0.264444	-0.510024	0.454637	-0.788326	0.194144
RP11-125K10	9	4819655	4991841	-0.067159	0.324424	0.16387	-0.242709	0.341104	-0.735369	0.263991
RP11-509D8	9	4991742	5008809	0.112913	0.409756	0.2953	-0.588668	0.57831	-1.13578	0.244966
RP11-218I7	9	5993678	6062142	-0.097379	0.388018	0.225306	-0.263482	0.416054	-0.381167	0.09424
RP11-106A1	9	6566990	6567805	-0.076764	0.533047	0.431404	-0.356157	0.479852	-1.03557	0.067071
RP11-283F6	9	7267032	7418276	0.031075	0.363983	0.198463	-0.682643	0.408468	-1.46854	0.177388
RP11-29B9	9	7904421	8056890	-0.014448	0.272393	-0.075029	0.260291	0.150757	-0.146421	0.098706
RP11-175E13	9	8398602	8490985	0.023126	0.477655	0.238984	-0.309584	0.424402	-1.13287	0.063365
RP11-527D15	9	9657591	9823759	0.035062	0.456397	0.282603	-0.421465	0.361583	-0.353362	-0.013929
RP11-19G1	9	9932073	10130653	-0.145484	0.208435	0.111442	-0.507757	0.431348	-0.491744	0.140269
RP11-23D5	9	11170426	11341974	-0.00856	0.555411	0.16016	-0.330135	0.417151	-0.420305	0.063873
RP11-352F21	9	11389654	11588151	0.015187	0.431477	0.275495	-0.32822	0.489114	-0.180489	0.125746
RP11-446F13	9	12281538	12346848	0.033425	0.393254	0.289962	-0.286919	0.502939	-0.518481	0.0710496
RP11-187K14	9	12819715	13004078	-0.014586	0.405039	0.284229	-0.524551	0.768646	-1.21338	0.128158
RP11-413D24	9	13729563	13912972	0.178622	0.451784	0.395601	-0.284581	0.521317	-0.129601	0.188938
RP11-490C5	9	15220015	15401988	0.081719	0.075854	0.341623	-0.710106	-0.393092	-0.548914	0.094968
RP11-109M15	9	16141129	16325493	0.095421	-0.046856	0.298372	-0.585718	-0.365638	-1.07587	0.309844
RP11-132E11	9	16987010	17148443	0.009952	-0.011468	0.314569	-0.289302	-0.569816	-0.799817	0.157846
RP11-123J20	9	17839216	18013851	0.085921	-0.003044	0.342428	-0.371087	-0.511573	-0.25567	0.27325
RP11-503K16	9	18579960	18743122	-0.037665	0.165338	0.320915	-0.433779	-0.0784643	-0.336365	0.155389
RP11-513M16	9	19310506	19423218	-0.042899	0.009853	0.306149	-0.51782	-0.490287	-1.11633	0.248784
RP11-15P13	9	20172465	20351121	-0.04024	-0.01071	0.259655	-0.486309	-0.817886	-1.37707	0.35876
RP11-113D19	9	20996401	21158464	0.020133	0.035535	0.337803	-0.341242	-0.737712	-0.449018	0.19156
RP11-149I2	9	21851433	22046818	0.012152	-1.03065	0.298435	-1.32542	0.061976	-0.253985	0.351943
RP11-11J1	9	22479496	22579721	-0.034631	0.213208	0.122746	0.268861	0.504819	-0.101678	-0.086899
RP11-495L19	9	23376557	23557471	0.073503	-0.117298	0.247964	-3.17581	-0.0222152	-0.606891	0.586838
RP11-33K8	9	24090706	24243453	-0.03151	0.051473	0.119942	-0.346045	0.0876248	-0.366181	0.303152
RP11-468C2	9	24937707	25069411	0.192538	0.475754	0.142219	-0.561326	-0.546904	-0.440097	-0.204257
RP11-33G16	9	25690182	25853240	0.005022	0.453343	0.17907	-0.521296	-0.527046	-0.481806	-0.140818
RP11-5P15	9	26516496	26681794	-0.065531	0.359746	0.168088	-0.312146	-0.578267	-0.301302	-0.050126
RP11-27J8	9	27417083	27590267	0.011925	0.447147	0.247217	-0.530851	-0.202883	-0.481433	-0.07586
RP11-20P5	9	28027075	28204449	0.049935	0.242746	0.198835	-0.351986	-0.60714	-0.335675	-0.074586
RP11-264J11	9	28670842	28755649	-0.0437065	0.392211	0.268046	0.231606	-0.395773	-0.233257	-0.31051
RP11-48L13	9	29567030	29639069	0.100715	0.537061	0.236295	0.372021	-0.372147	-0.162287	-0.386722
RP11-274B18	9	68358402	68528394	-0.128389	-0.042056	-0.426264	0.271379	1.06967	-0.037564	-0.119702
RP11-265B8	9	68778952	68967116	-0.207547	0.111957	-0.35902	0.442196	0.982697	0.07911	-0.194235
RP11-109D9	9	69487301	69676577	-0.075482	0.038091	-0.321386	0.295674	1.03453	0.030214	-0.24223
RP11-141J10	9	70528518	70677350	0.039639	-0.165354	-0.429112	0.100778	1.09255	0.015116	-0.093446
RP11-563H8	9	71314536	71465306	0.052067	0.03904	-0.349636	0.39416	1.06251	0.038393	-0.266646
RP11-429L21	9	72321403	72440780	0.018727	-0.026733	-0.198687	0.059062	0.917324	0.061806	-0.003373
RP11-71A24	9	72848274	73017375	0.023176	0.094963	-0.218134	0.195701	0.691645	0.151778	-0.228925
RP11-401G5	9	73624069	73796834	0.100563	0.035173	-0.134097	0.189784	0.698671	0.033665	-0.246247
RP11-66O21	9	75439409	75606192	0.008047	-0.001127	-0.327755	0.134577	0.569219	-0.128866	-0.110191
RP11-422N19	9	76151395	76253531	0.053441	-0.013729	-0.161385	0.127514	0.484903	-0.049067	-0.175274
RP11-490H9	9	76901462	76968430	-0.040376	0.508191	-0.352889	0.31709	0.740898	0.017683	-0.208455
RP11-336N8	9	77969928	78136299	-0.087759	0.329078	0.28346	0.295313	0.433786	-0.116947	-0.022679
RP11-174K23	9	78534808	78716286	-0.078155	0.376217	-0.102675	0.245885	0.703861	0.108256	-0.002154
RP11-362L2	9	79355248	79356032	0.018422	0.411739	0.090525	0.26398	0.954627	0.036356	-0.171676
RP11-384P5	9	80182461	80364063	-0.000115	0.396899	-0.00471	0.074521	0.882999	0.075169	-0.131446
RP11-66D1	9	80991473	81104503	0.09664	0.204491	-0.023041	0.231958	0.614784	0.020245	-0.145297
RP11-432M2	9	82070618	82186055	0.056141	0.320338	0.082604	0.151424	0.631996	0.080663	-0.105228
RP11-541F16	9	82707368	82822739	0.104789	0.479858	0.355188	0.196688	0.725104	0.004276	-0.186169
RP11-439A18	9	83330637	83415268	-0.032402	0.389711	0.399999	0.243926	0.979547	0.098118	-0.057483
RP11-59M22	9	84220259	84377214	-0.130789	0.181716	0.139621	0.130517	0.665501	-0.209392	-0.080493
RP11-172F7	9	85114322	85288345	-0.126398	0.404923	0.341656	0.310268	0.834862	-0.058933	-0.099202
RP11-280P22	9	85960413	86094507	0.0082274	0.406205	0.342273	0.371749	0.736278	0.259964	-0.107888
RP11-276H19	9	86827120	86980411	-0.114155	0.410228	0.418626	0.38491	0.774736	0.121646	-0.117714
RP11-40C6	9	87295335	87415145	-0.027039	0.32034	0.341754	0.195378	0.668747	-0.078716	-0.038271
RP11-249H20	9	87325937	87486007	0.033225	0.342863	0.424298	0.062379	0.832236	-0.087197	-0.080905
RP11-65B23	9	87484295	87654534	-0.061552	0.473734	0.347514	0.127412	0.741431	-0.132915	-0.114829
RP11-345K9	9	87869560	88066162	-0.097386	0.369241	0.393556	0.33762	0.636255	0.11587	-0.194777
RP11-176L21	9	88644066	88799441	-0.106813	0.436082	0.335361	0.284296	0.744127	0.033303	-0.058118
RP11-8B23	9	89758351	89927983	-0.108306	0.4375	0.331064	0.19971	0.643405	-0.099869	-0.057014
RP11-555F9	9	90225634	90402055	-0.036375	0.482946	0.416302	0.284512	0.692536	-0.041139	-0.357595
RP11-440G5	9	91210444	91381341	-0.07458	0.365999	0.367753	0.199869	0.739083	0.038377	-0.308303
RP11-19J3	9	92321627	92489360	-0.084008	0.455501	0.293111	0.408702	0.734089	0.052054	-0.299008
RP11-30L4	9	93288300	93459144	-0.059458	0.403199	0.314879	0.187181	0.636991	-0.092514	-0.270111
RP11-333I7	9	94415600	94590889	-0.100408	0.56942	0.408621	0.201509	0.906038	-0.072074	-0.31802
RP11-279I21	9	94473904	94655715	-0.174476	0.419955	0.342178	0.22567	0.694479	0.046286	-0.239138
RP11-435O5	9	95213046	95402688	0.033979	0.42917	0.426488	0.111524	0.905416	-0.32285	-0.100959
RP11-160D19	9	95433765	95598231	-0.085365	0.359442	0.364291	0.154723	0.725869	-0.331665	-0.047871
RP11-240L7	9	96060245	96229890	-0.173521	0.324778	0.27045	0.216293	0.902555	-0.42013	-0.117721
RP11-23J9	9	97120579	97286010	-0.092057	0.395703	0.386531	0.287158	0.856935	-0.498702	-0.093261
RP11-23B15	9	97623553	97784350	0.014808	0.31939	0.24112	0.024362	0.226107	-0.376814	-0.013863
RP11-92C4	9	98644251	98794180	-0.066325	0.446839	0.515097	0.271776	0.251557	-0.374003	-0.167765
RP11-192E23	9	98744783	98745226	0.095013	0.524932	0.521019	0.219166	0.74816	-0.520356	-0.185037
RP11-96L7	9	98922778	99098674	0.050698	0.52989	0.372358	0.222805	-0.265682	-0.58691	-0.173624
RP11-547C13	9	99270866	99414304	0.054822	0.459048	0.442907	0.13968	-0.756934	-0.54613	-0.19599
RP11-208F1	9	100050139	100197864	-0.044803	0.484971	0.370399	0.369431	0.112756	-0.396816	-0.116944
RP11-80H12	9	100788635	100957681	-0.084338	0.396611	0.349274	0.329496	0.351889	-0.077942	-0.162281
RP11-75J9	9	101521389	101680524	-0.003002	0.523485	0.388512	0.347152	-0.537444	-0.315487	-0.21046
RP11-342F21	9	102270229	102430492	-0.397577	0.138858	0.134787	0.422572	-0.215861	1.21067	-0.541771
RP11-318L4	9	103254007	103418980	0.142429	0.54544	0.372524	0.459333	-0.246279	0.228891	0.0055758
RP11-185E13	9	103623573	103794095	-0.058968	0.512741	0.299773	0.388633	-0.761709	-0.009976	-0.263218
RP11-31J20	9	104568349	104754734	-0.088087	0.31921	0.255264	0.09006	-0.385817	-0.079812	-0.140681
RP11-287A8	9	105223731	105362482	-0.118478	0.283477	0.228363	0.247234	-0.074181	0.140014	-0.214652
RP11-540H22	9	106247896	106435633	-0.040959	0.363474	0.318277	0.155261	0.688192	-0.019831	-0.07826
RP11-438P9	9	107357262	107556862	-0.102902	0.195073	0.413618	0.05449	0.750176	0.074103	0.02654
RP11-400A24	9	108279653	108468171	-0.02162	0.391569	0.455343	0.135639	-0.614578	-0.035049	-0.166724
RP11-388N6	9	109146376	109360971	-0.01395	0.404694	0.521504	0.218665	0.050689	-0.34017	-0.106245
RP11-470J20	9	110003055	110079522	-0.073033	0.43412	0.44484	0.176133	-0.058076	-0.55268	-0.201793
RP11-202G18	9	110955504	111132192	0.004632	0.358588	0.364424	0.434116	0.193099	-0.241271	-0.214092
RP11-570D4	9	111731006	111821315	-0.091159	0.506539	0.460217	0.321474	0.570755	-0.541499	-0.301566
RP11-88M9	9	112591924	112689280	-0.056559	0.387451	0.446256	0.180946	-0.675296	0.021692	-0.162836
RP11-534I8	9	113661483	113845784	0.128591	0.367201	0.456346	-0.008484	-0.548447	-0.050304	-0.053956
RP11-78H18	9	114647104	114805820	-0.002815	0.443133	0.406049	0.218464	-0.65968	0.018288	-0.202838
RP11-279J9	9	114917908	115093107	0.054489	0.512594	0.353868	0.379093	-0.612781	-0.038508	-0.140147
RP11-445L6	9	114979550	115162653	0.142235	0.539465	0.303774	0.232118	-0.672586	-0.058438	-0.207428
RP11-382H18	9	115128372	115297394	0.075293	0.586096	0.382009	0.427229	-0.000928	0.004462	-0.174218
RP11-404K23	9	115288454	115472575	0.034898	0.608575	0.337528	0.313809	0.421192	-0.008608	-0.172543
RP11-58C3	9	115951716	116121061	0.020837	0.670596	0.340869	0.167297	0.510388	-0.050741	-0.088811
RP11-67K19	9	116408131	116563596	-0.023209	0.654987	0.34208	0.307627	-0.590363	0.034152	-0.231868
RP11-388N2	9	117294817	117334379	-0.109031	0.560155	0.375894	0.426038	0.622212	0.166627	-0.265656
RP11-451E16	9	118116160	118310814	0.000563	0.421148	0.333026	0.228212	0.497295	0.070012	-0.126289
RP11-574M5	9	118979681	119071549	0.062295	0.422074	0.30918	0.140594	0.447308	-0.091101	-0.127023
RP11-28O4	9	119071450	119223815	0.068814	0.336989	0.317998	0.157093	0.35939	-0.122301	-0.144722
RP11-360A18	9	119775880	119880947	-0.113506	0.333536	0.289703	0.053566	0.462232	-0.060282	-0.056548
RP11-165P4	9	120891077	121069478	0.022522	0.443064	0.395178	0.251745	0.491808	0.130675	-0.217252
RP11-477J21	9	121069379	121178308	-0.056494	0.5818	0.445779	0.327134	0.410877	-0.043243	-0.308804
RP11-429D3	9	121691370	121864431	0.062443	0.319646	0.433221	0.011807	0.633069	0.087099	-0.063198
RP11-137O6	9	122808959	122994424	0.076004	0.320016	0.307352	0.107985	0.398167	-0.168751	-0.034985
RP11-417B4	9	123491847	123688901	0.04556	0.324249	0.333344	0.08867	0.491891	0.086585	-0.153147
RP11-101K10	9	124167654	124330492	-0.136705	0.358766	0.458939	0.13599	0.686056	0.026358	-0.069275
RP11-269P11	9	125271844	125367240	-0.109107	0.450155	0.415509	0.246566	0.724246	0.033142	-0.17045
RP11-205K6	9	126296031	126460599	-0.236725	0.407316	0.326051	0.227967	0.137386	-0.005767	-0.092413
RP11-373J8	9	127282486	127499995	-0.202425	0.502444	0.554635	0.327167	-0.250871	0.118839	0.263683
RP11-545E17	9	128541248	128707911	-0.002563	0.449928	0.411062	0.246386	0.093511	-0.20346	-0.025188
RP11-202H3	9	129858645	130045763	-0.156294	0.438855	0.443466	0.343363	0.391438	0.028057	0.160261
RP11-57C19	9	130510099	130683561	-0.019684	0.391727	0.322564	0.139245	0.564713	0.036033	0.374858
RP11-83J21	9	130681562	130858027	0.054637	0.684868	0.448575	0.213934	0.521124	-0.052385	0.209191
RP11-143H20	9	130881493	131058115	-0.119532	0.325494	0.515114	0.137451	0.539136	0.086142	0.363397
RP11-5N16	9	132021741	132118852	0.118473	0.294844	0.226697	-0.024152	0.513218	-0.089124	0.205447
RP11-295G24	9	132650995	132860166	0.021117	0.418463	0.426266	0.120791	0.572485	-0.042076	0.290829
RP11-153P4	9	133571295	133689965	-0.094895	0.300526	0.465476	-0.013768	0.558399	-0.085001	0.367385
RP11-399H11	9	135198194	135419565	-0.12278	0.359538	0.458297	0.027931	0.668972	0.118151	0.271254
RP11-83N9	9	136207917	136362834	-0.122196	0.425414	0.497835	0.103411	0.860488	0.114526	0.284049
RP11-417A4	9	137679200	137871989	-0.006245	0.304995	0.348538	0.014478	1.59233	0.042483	-0.142043
GS1-135I17	9	138168343	138274031	0.060513	0.384078	0.37875	-0.010401	0.628201	-0.04179	0.998802
CTC-306F7	10	259607	365076	0.226314	-0.022849	0.548891	-0.232067	-0.217391	-0.786545	0.098112
RP11-29A19	10	1206024	1370764	-0.093649	-0.128974	0.826415	0.074294	-0.603541	-1.45018	0.484462
RP11-154P11	10	4322070	4497152	0.02043	0.031978	0.844556	0.174249	0.588417	-0.724564	-0.181004
RP11-336A10	10	5677111	5844786	-0.018389	0.07803	0.81636	0.237548	0.131071	0.224557	-0.116102
RP11-298K24	10	6277674	6476639	-0.059716	0.095033	0.487379	0.145787	0.081284	-0.34046	-0.03413
RP4-542G16	10	7301142	7330286	0.019529	-0.111781	0.892126	0.246411	0.0137409	-1.31864	-0.177102
GS1-756B1	10	8219578	8346526	-0.034141	-0.161288	0.591837	-0.023373	0.033016	-1.10404	0.051641
RP1-249K20	10	9099718	9198085	0.104869	-0.103129	-0.033422	-0.53712	0.005531	-0.546836	0.210846
RP11-189M8	10	10034833	10202423	-0.007793	-0.073437	0.79697	0.318413	-0.051579	-1.16189	-0.107612
RP11-566K1	10	10830787	11020034	-0.015513	-0.067433	0.862191	0.328961	-0.081597	-1.36089	-0.195749
RP1-251M9	10	10983504	11094455	-0.005086	-0.142851	0.925524	0.20947	-0.002438	-0.402948	-0.071603
RP11-401F24	10	11805219	12011805	-0.167966	-0.147144	0.83857	-0.105456	0.712549	0.282923	-0.0174
RP11-730A19	10	13058479	13254681	-0.116788	-0.045456	0.939376	0.060971	0.039179	-1.18936	-0.194197
RP11-275E20	10	14321741	14514319	-0.027564	-0.207551	0.91193	-0.051363	0.057838	-1.40437	-0.004024
RP11-2K17	10	14952575	15140784	-0.160117	-0.012056	0.661804	0.271976	-0.181189	0.188115	-0.086954
RP5-1194E14	10	15639609	15739245	0.001427	-0.134428	0.887694	-0.092073	0.076911	-1.12682	-0.116267
RP11-37P5	10	16038936	16196794	-0.083192	-0.027162	0.736109	0.018845	0.0161424	-1.40876	-0.130059
RP11-16O1	10	17758041	17921747	-0.169982	-0.106404	0.722601	-0.049917	-0.026978	-1.267	-0.05791
RP11-383B4	10	18842308	18966878	-0.121986	-0.058111	0.77013	-0.009004	0.032159	-0.936408	-0.133658
RP11-188P8	10	20025423	20189475	0.019577	-0.18892	0.848079	-0.0154	0.054838	-0.253831	-0.107473
RP11-337N19	10	20561285	20741009	-0.011703	-0.017935	0.817364	0.125828	-0.11703	-1.2711	-0.103512
RP11-165O3	10	21321389	21321781	-0.02901	-0.183716	0.869287	-0.085159	0.187136	-1.19869	-0.04113
RP11-108B14	10	22399352	22575928	-0.062442	0.059715	0.835205	0.198264	-0.000931	-1.03797	-0.186609
RP11-379L21	10	23123769	23319772	-0.058517	-0.139881	0.843201	-0.071425	0.0261561	-1.15393	-0.016247
RP11-162E8	10	24159166	24341427	-0.070595	-0.180007	0.763829	-0.146267	0.086004	-1.34177	0.036078
RP11-129O7	10	25140960	25271606	-0.055363	-0.003149	0.887742	-0.36724	0.041529	-1.18433	-0.200866
RP11-307B23	10	25969690	26132566	-0.094828	0.03375	0.809527	-0.27311	-0.106674	-1.12385	-0.085944
RP11-128B16	10	26797312	26941977	-0.088613	-0.1253	0.807599	-0.567478	0.109618	-1.23847	-0.123233
RP13-355A21	10	27935308	28141733	-0.0810678	-0.022811	0.370464	-0.388164	-0.096794	-1.32265	-0.273973
RP11-478H13	10	29030096	29145351	-0.0193538	-0.060283	0.305222	-0.385793	0.015939	0.240632	0.041178
RP11-207K8	10	29841250	30014932	-0.038541	-0.083903	0.315256	-0.435516	-0.015826	-1.3714	0.069435
RP11-14C22	10	30925753	31098531	-0.120969	-0.101743	0.387892	-0.42356	-0.019485	-1.3648	0.025318
RP11-479G22	10	33174821	33372793	-0.08054	0.197793	0.655181	-0.086314	-0.015413	-1.2126	-0.003935
RP11-505N10	10	33814451	33818450	-0.049211	-0.036275	0.052732	-0.401836	-0.123583	-1.39017	-0.002274
RP11-22G4	10	34471750	34638996	0.104477	-0.056565	0.066833	-0.532492	-0.027757	-1.17769	0.041053
RP13-404M3	10	34646220	34750576	0.018582	0.098674	0.020685	-0.454188	-0.016111	0.0414736	-0.009907
RP11-425A6	10	35838762	36004768	-0.153064	-0.052032	0.100871	-0.334828	-0.169668	-1.29344	0.090779
RP11-254A5	10	36972908	37144255	-0.125002	-0.02782	-0.041069	-0.227039	0.087046	-1.07659	-0.098296
CTB-164I22	10	37693675	37753612	-0.107383	-0.211714	0.548652	-0.613222	0.025635	-1.33624	0.173872
RP13-445N5	10	38601694	38812575	-0.041991	-0.031771	0.178645	-0.121983	-0.072817	0.13326	0.090696
RP11-124O11	10	42660862	42819196	-0.17442	-0.1198	0.62882	-0.445647	-0.082841	1.47615	0.194106
RP11-38B21	10	43864787	44024290	-0.133604	0.01615	0.586598	-0.344157	0.048861	0.080478	0.161947
RP11-432I13	10	44988687	45157159	-0.135687	-0.084995	-0.004646	-0.20753	-0.121281	1.46444	0.167949
RP11-534N5	10	45542340	45576860	-0.083824	-0.017382	-0.058152	-0.36174	-0.123369	0.05694	0.075157
RP11-292F22	10	46999176	47159671	-0.176594	-0.225944	-0.151994	-0.620627	0.482678	1.27521	0.184817
RP11-463P17	10	47897414	48101925	-0.12688	-0.098874	0.06162	-0.540997	-0.087284	-0.967737	0.26222
RP11-13E1	10	48967280	49121538	-0.131591	-0.145815	-0.066613	-0.661277	0.0771667	-0.672553	0.257506
RP11-541M12	10	49230242	49437150	0.037368	-0.014202	0.037117	-0.53288	0.186207	-0.572149	0.213903
RP11-532F4	10	52151517	52328336	-0.050736	0.170504	0.022575	-0.265686	-0.107879	-0.579052	0.016993
RP11-47O13	10	52898345	53069433	-0.064061	0.070604	0.029667	-0.167278	-0.021061	-0.3887	0.003796
RP11-556E13	10	53912334	54101583	-0.033934	-0.007607	-0.09737	-0.442199	-0.022482	-0.507279	0.006535
RP11-548F5	10	54769825	54938955	-0.079452	0.069016	-0.016838	-0.21203	-0.044801	-0.438418	0.09865
RP11-313B15	10	55595990	55799248	-0.080368	0.10322	0.015406	-0.052578	-0.047071	-0.731758	0.062182
RP11-430K23	10	56709824	56882190	0.057772	-0.01496	-0.099768	-0.209438	-0.045787	-0.488678	0.130931
RP11-183D3	10	57554198	57668808	0.151376	-0.030151	-0.055537	-0.388454	-0.00507313	-0.89534	0.145444
RP11-371O16	10	59005947	59241663	0.020616	-0.061589	-0.053575	-0.418103	-0.014215	-1.12184	0.11756
RP11-79I23	10	60095350	60270672	-0.04889	0.04473	0.068141	-0.263209	-0.017425	-0.746803	0.091156
RP11-357A18	10	60813485	60976636	-0.011861	-0.003598	0.104672	-0.363105	-0.034011	-1.07228	0.120959
RP11-166B18	10	61902197	62069022	0.064259	0.015934	0.003891	-0.468665	-0.0288946	-1.16112	0.145014
RP11-809M12	10	62866153	62996102	0.14275	0.045984	0.022379	-0.314057	-0.018686	-0.969888	0.039364
RP11-13A2	10	63780499	63955335	0.060858	-0.002686	0.050926	-0.407605	0.000578	-1.36873	0.187543
RP11-176H12	10	65699664	65700044	0.077265	-0.110434	0.011101	-0.49505	-0.006146	-0.863012	0.202997
RP11-161L14	10	66811668	66950580	-0.047184	0.019236	-0.003453	-0.199755	-0.002461	-0.94236	0.074457
RP11-778O10	10	67577279	67645677	-0.012777	0.03095	-0.020892	-0.306943	-0.028241	-0.358079	0.09141
RP11-428N21	10	68138624	68290770	-0.023054	-0.053446	-0.130663	-0.438829	-0.123639	-1.21977	0.177207
RP11-297N15	10	69441097	69601751	-0.115261	0.02296	0.041069	-0.264075	-0.000219	-1.07696	0.059492
RP11-314J18	10	70288201	70459564	-0.188086	0.093373	0.123845	-0.150476	-0.058563	-1.0844	0.063004
RP11-367H5	10	71487221	71674095	-0.012697	-0.081498	0.039498	-0.56073	0.09616	-1.23914	0.257248
RP11-58O1	10	72645813	72803738	-0.177864	-0.122921	0.16616	-0.634407	0.290486	-1.29956	0.275764
RP11-326F3	10	73834334	73834924	-0.186555	0.111472	0.071997	-0.099272	-0.157294	-0.954968	0.062161
RP11-345K20	10	74746892	74955234	-0.087975	-0.008272	0.100589	-0.329119	-0.032435	-0.349613	0.086718
RP11-506B4	10	75725467	75896300	-0.004146	0.128748	-0.028186	-0.126185	0.025672	-0.328348	0.030206
RP11-399K21	10	76692925	76882563	-0.048128	-0.16482	0.116826	-0.673791	0.02977	-0.566702	0.254522
RP11-325D15	10	77812080	78010375	-0.057835	-0.05696	0.016263	-0.513134	-0.083621	-0.559575	0.254054
RP11-328K22	10	78646118	78828337	0.072782	-0.091273	0.067071	-0.69098	0.563358	-0.606454	0.212005
RP11-619F23	10	78781397	78833935	0.051036	-0.0915282	0.054762	-0.806261	0.598347	-0.696849	0.293876
RP11-90J7	10	79687950	79845018	-0.130964	-0.108163	0.157291	-0.600831	0.231202	-0.531485	0.308474
RP11-574P20	10	80580496	80624367	-0.049011	-0.109968	0.194211	-0.690522	0.213599	-0.608089	0.288029
RP11-40F6	10	81915872	81996355	-0.260078	-0.009703	0.059886	-0.342056	-0.02433	-0.578329	0.197533
[truncated: 1,173 more rows]
